# Supplementary material for: Identification of a New Alcaligenes faecalis Strain MOR02 and Assessment of Its Toxicity and Pathogenicity to Insects
Source: Biomed Res Int. 2015 Jan 18;2015:570243. doi: 10.1155/2015/570243 (PMC4312618; doi:10.1155/2015/570243)
Supplement: Supplementary file 1 — Figure S1: Graphical representation of a 5712 bp fragment from the contig1 showing the disposition of the transfers RNA genes tRNA-Val(gac) [121, 713-121, 789], tRNA-Leu(tag)[324, 903-324, 987], tRNA-Met(cat) [456, 223-456, 301] and tRNA Ala(tgc) [613, 447-613, 522], tRNA-Ile(gat) [613, 534-613, 610] in addition to the ribosomal genes 5S rRNA [609, 890-610, 001], 23S rRNA[610, 185-613, 067] and16SrRNA[613, 709-615, 233] Figure S2: A phylogenetic analysis of one hundred and sixty five 16S rRNA sequences (available upon request) aligned with MUSCLE server version 3, calculating distances with the maximum likelihood method and inferring the evolutionary tree with the neighbor-joining method using 1000 replicates to calculate bootstrap values Table S1: Functional analysis of the Alcaligenes faecalis Strain MOR02 proteome, comparing the genome with the annotation of the server RAST Table S2: Analysis of the Alcaligenes faecalis strain MOR02 proteome in the Gene Ontology (GO) server Table S3: Analysis of the Alcaligenes faecalis strain MOR02 proteome in the PFAM server. Table S4: Analysis of the Alcaligenes faecalis strain MOR02 proteome in the KEGG Orthology (KO) server. Table S5: Analysis of the Alcaligenes faecalis strain MOR02 proteome in the Clusters of Orthologous Groups of proteins (COG) server. [file 570243.f1.zip › Supplementary materials/TableS2.xls]

## Sheet: Hoja1
Table S2. GO database data classified in Host/Environment interaction, Pathogenicity and Toxicity, Antibiotic synthesis and Drug/Antibiotic resistance.
PEG	DEFINITION (HOST/ENVIRONMENT INTERACTIONS)	SPECIE	MOLECULAR FUNCTION	CELLULAR COMPONENT	BIOLOGICAL PROCESS
	Host factor
peg.1907	SO_0603 "host factor-I protein"	211586 "Shewanella oneidensis MR-1"	[GO:0003723 "RNA binding" evidence=ISS]	[GO:0006355 "regulation of transcription, DNA-templated" evidence=ISS]
peg.2546	SO_2401 "integration host factor, beta subunit"	211586 "Shewanella oneidensis MR-1"	[GO:0003677 "DNA binding" evidence=ISS]	[GO:0006310 "DNA recombination" evidence=ISS]	[GO:0006355 "regulation of transcription, DNA-templated" evidence=ISS]
	Taxis
peg.766	cheR "chemotaxis protein methyltransferase"	83333 "Escherichia coli K-12"	[GO:0006479 "protein methylation" evidence=IEA]	[GO:0005886 "plasma membrane" evidence=IDA]	[GO:0005829 "cytosol" evidence=IDA]
peg.833	aer "aerotaxis sensor receptor, flavoprotein"	83333 "Escherichia coli K-12"	[GO:0006935 "chemotaxis" evidence=IEA]	[GO:0042802 "identical protein binding" evidence=IPI]	[GO:0052131 "positive aerotaxis" evidence=IMP]
peg.3071	CPS_4964 "methyl-accepting chemotaxis protein"	167879 "Colwellia psychrerythraea 34H"	[GO:0004871 "signal transducer activity" evidence=ISS]	[GO:0004872 "receptor activity" evidence=ISS]	[GO:0006935 "chemotaxis" evidence=ISS]
	Flagellar
peg.761	motA	83333 "Escherichia coli K-12"	[GO:0005886 "plasma membrane" evidence=IEA;IDA]	[GO:0016021 "integral component of membrane" evidence=IEA;IDA]	[GO:0071973 "bacterial-type flagellum-dependent cell motility" evidence=IEA;IMP]
peg.770	flhB "flagellar biosynthesis protein FlhB"	83333 "Escherichia coli K-12"	[GO:0009306 "protein secretion" evidence=IEA]	[GO:0006810 "transport" evidence=IEA]	[GO:0015031 "protein transport" evidence=IEA]
peg.772	VC_2068 "flagellar biosynthetic protein FlhF, putative"	686 "Vibrio cholerae O1 biovar El Tor"	[GO:0001539 "cilium or flagellum-dependent cell motility" evidence=ISS]
peg.777	flgC "flagellar basal-body rod protein FlgC"	83333 "Escherichia coli K-12"	[GO:0008152 "metabolic process" evidence=IEA]	[GO:0030694 "bacterial-type flagellum basal body, rod" evidence=IEA]	[GO:0005198 "structural molecule activity" evidence=IEA]
peg.780	flgF "flagellar basal-body rod protein FlgF"	83333 "Escherichia coli K-12"	[GO:0008152 "metabolic process" evidence=IEA]	[GO:0005198 "structural molecule activity" evidence=IEA]	[GO:0003774 "motor activity" evidence=IEA]
peg.781	flgG "flagellar basal-body rod protein FlgG"	83333 "Escherichia coli K-12"	[GO:0044781 "bacterial-type flagellum organization" evidence=IEA]	[GO:0008152 "metabolic process" evidence=IEA]	[GO:0009426 "bacterial-type flagellum basal body, distal rod" evidence=IEA]
peg.782	flgH "flagellar L-ring protein FlgH; basal-body outer-membrane L (lipopolysaccharide layer) ring protein"	83333 "Escherichia coli K-12"	[GO:0008152 "metabolic process" evidence=IEA]	[GO:0009427 "bacterial-type flagellum basal body, distal rod, L ring" evidence=IEA]	[GO:0003774 "motor activity" evidence=IEA]
peg.784	flgJ "FlgJ"	83333 "Escherichia coli K-12"	[GO:0044780 "bacterial-type flagellum assembly" evidence=IEA]	[GO:0044036 "cell wall macromolecule metabolic process" evidence=IEA]	[GO:0009288 "bacterial-type flagellum" evidence=IEA]
peg.786	flgL "flagellar biosynthesis; hook-filament junction protein"	83333 "Escherichia coli K-12"	[GO:0009424 "bacterial-type flagellum hook" evidence=IEA]	[GO:0005198 "structural molecule activity" evidence=IEA]	[GO:0071973 "bacterial-type flagellum-dependent cell motility" evidence=IEA]
peg.794	fliP "flagellar biosynthesis protein FliP"	83333 "Escherichia coli K-12"	[GO:0009306 "protein secretion" evidence=IEA]	[GO:0005886 "plasma membrane" evidence=IEA]	[GO:0009425 "bacterial-type flagellum basal body" evidence=IEA]
peg.796	fliN "flagellar motor switch protein FliN"	83333 "Escherichia coli K-12"	[GO:0008152 "metabolic process" evidence=IEA]	[GO:0003774 "motor activity" evidence=IEA]	[GO:0005515 "protein binding" evidence=IPI]
peg.798	fliL "flagellar biosynthesis"	83333 "Escherichia coli K-12"	[GO:0009425 "bacterial-type flagellum basal body" evidence=IEA]	[GO:0016021 "integral component of membrane" evidence=IEA]	[GO:0005886 "plasma membrane" evidence=IEA]
peg.800	VC_2129 "flagellar protein FliJ, putative"	686 "Vibrio cholerae O1 biovar El Tor"	[GO:0001539 "cilium or flagellum-dependent cell motility" evidence=ISS]	[GO:0005198 "structural molecule activity" evidence=ISS]	[GO:0006935 "chemotaxis" evidence=ISS]
peg.801	fliI "flagellum-specific ATP synthase FliI"	83333 "Escherichia coli K-12"	[GO:0044780 "bacterial-type flagellum assembly" evidence=IEA]	[GO:0071973 "bacterial-type flagellum-dependent cell motility" evidence=IEA]	[GO:0030257 "type III protein secretion system complex" evidence=IEA]
peg.806	fliE "flagellar basal-body protein FliE"	83333 "Escherichia coli K-12"	[GO:0008152 "metabolic process" evidence=IEA]	[GO:0005198 "structural molecule activity" evidence=IEA]	[GO:0003774 "motor activity" evidence=IEA]
peg.811	fliD "flagellar cap protein FliD; filament capping protein; enables filament assembly"	83333 "Escherichia coli K-12"	[GO:0009424 "bacterial-type flagellum hook" evidence=IEA]	[GO:0007155 "cell adhesion" evidence=IEA]	[GO:0005576 "extracellular region" evidence=IEA]
peg.1535	CPS_1092 "sodium-driven polar flagellar protein"	167879 "Colwellia psychrerythraea 34H"	[GO:0003774 "motor activity" evidence=ISS]	[GO:0006810 "transport" evidence=ISS]	[GO:0006935 "chemotaxis" evidence=ISS]
peg.2197	chaC "predicted cation transport protein"	83333 "Escherichia coli K-12"	[GO:0006810 "transport" evidence=IEA]	[GO:0071973 "bacterial-type flagellum-dependent cell motility" evidence=IMP]
	Signal transduction
peg.87	CPS_4597 "transcriptional regulatory protein OmpR"	167879 "Colwellia psychrerythraea 34H"	[GO:0000156 "phosphorelay response regulator activity" evidence=ISS]	[GO:0000160 "phosphorelay signal transduction system" evidence=ISS]	[GO:0003700 "sequence-specific DNA binding transcription factor activity" evidence=ISS]
peg.336	SPO_0187 "DNA-binding response regulator"	246200 "Ruegeria pomeroyi DSS-3"	[GO:0000156 "phosphorelay response regulator activity" evidence=ISS]	[GO:0000160 "phosphorelay signal transduction system" evidence=ISS]
peg.363	CBU_1228 "sensor histidine kinase"	227377 "Coxiella burnetii RSA 493"	[GO:0000155 "phosphorelay sensor kinase activity" evidence=ISS]	[GO:0000160 "phosphorelay signal transduction system" evidence=ISS]
peg.390	CBU_1227 "DNA-binding response regulator"	227377 "Coxiella burnetii RSA 493"	[GO:0000156 "phosphorelay response regulator activity" evidence=ISS]	[GO:0000160 "phosphorelay signal transduction system" evidence=ISS]	[GO:0003677 "DNA binding" evidence=ISS]
peg.636	SPO_1624 "DNA-binding response regulator"	246200 "Ruegeria pomeroyi DSS-3"	[GO:0000156 "phosphorelay response regulator activity" evidence=ISS]	[GO:0000160 "phosphorelay signal transduction system" evidence=ISS]
peg.880	pmrA "PmrA: two-component regulator system response regulator PmrA"	208964 "Pseudomonas aeruginosa PAO1"	[GO:0000160 "phosphorelay signal transduction system" evidence=IDA]
peg.1139	SO_4157 "DNA-binding response regulator"	211586 "Shewanella oneidensis MR-1"	[GO:0000156 "phosphorelay response regulator activity" evidence=ISS]	[GO:0000160 "phosphorelay signal transduction system" evidence=ISS]	[GO:0003677 "DNA binding" evidence=ISS]
peg.1428	VC_1925 "C4-dicarboxylate transport sensor protein"	686 "Vibrio cholerae O1 biovar El Tor"	[GO:0000155 "phosphorelay sensor kinase activity" evidence=ISS]	[GO:0000160 "phosphorelay signal transduction system" evidence=ISS]	[GO:0015740 "C4-dicarboxylate transport" evidence=ISS]
peg.1601	CBU_1228 "sensor histidine kinase"	227377 "Coxiella burnetii RSA 493"	[GO:0000155 "phosphorelay sensor kinase activity" evidence=ISS]	[GO:0000160 "phosphorelay signal transduction system" evidence=ISS]
peg.1657	CBU_1228 "sensor histidine kinase"	227377 "Coxiella burnetii RSA 493"	[GO:0000155 "phosphorelay sensor kinase activity" evidence=ISS]	[GO:0000160 "phosphorelay signal transduction system" evidence=ISS]
peg.1725	SPO_2086 "nitrogen regulation protein NtrY"	246200 "Ruegeria pomeroyi DSS-3"	[GO:0000155 "phosphorelay sensor kinase activity" evidence=ISS]	[GO:0000160 "phosphorelay signal transduction system" evidence=ISS]	[GO:0009399 "nitrogen fixation" evidence=ISS]
peg.1917	BA_0650 "sensor histidine kinase"	198094 "Bacillus anthracis str. Ames"	[GO:0000155 "phosphorelay sensor kinase activity" evidence=ISS]	[GO:0000160 "phosphorelay signal transduction system" evidence=ISS]
peg.1918	SO_4637 "DNA-binding response regulator"	211586 "Shewanella oneidensis MR-1"	[GO:0000156 "phosphorelay response regulator activity" evidence=ISS]	[GO:0000160 "phosphorelay signal transduction system" evidence=ISS]	[GO:0003677 "DNA binding" evidence=ISS]
peg.1938	BA_1312 "DNA-binding response regulator"	198094 "Bacillus anthracis str. Ames"	[GO:0000156 "phosphorelay response regulator activity" evidence=ISS]	[GO:0000160 "phosphorelay signal transduction system" evidence=ISS]	[GO:0003700 "sequence-specific DNA binding transcription factor activity" evidence=ISS]
peg.1940	GSU_3138 "sensor histidine kinase/response regulator"	243231 "Geobacter sulfurreducens PCA"	[GO:0000155 "phosphorelay sensor kinase activity" evidence=ISS]	[GO:0000156 "phosphorelay response regulator activity" evidence=ISS]	[GO:0000160 "phosphorelay signal transduction system" evidence=ISS]
peg.2256	CPS_3924 "sensory box sensor/GGDEF/EAL domain protein"	167879 "Colwellia psychrerythraea 34H"	[GO:0000155 "phosphorelay sensor kinase activity" evidence=ISS]	[GO:0000160 "phosphorelay signal transduction system" evidence=ISS]
peg.2274	fixL "Sensory box sensor histidine kinase FixL"	228405 "Hyphomonas neptunium ATCC 15444"	[GO:0000155 "phosphorelay sensor kinase activity" evidence=ISA]	[GO:0000160 "phosphorelay signal transduction system" evidence=ISA]	[GO:0023014 "signal transduction by phosphorylation" evidence=ISA]
peg.2591	SO_2648 "DNA-binding response regulator, LuxR family"	211586 "Shewanella oneidensis MR-1"	[GO:0000156 "phosphorelay response regulator activity" evidence=ISS]	[GO:0000160 "phosphorelay signal transduction system" evidence=ISS]	[GO:0003700 "sequence-specific DNA binding transcription factor activity" evidence=ISS]
peg.2592	VC_0303 "sensor histidine kinase"	686 "Vibrio cholerae O1 biovar El Tor"	[GO:0000155 "phosphorelay sensor kinase activity" evidence=ISS]	[GO:0000160 "phosphorelay signal transduction system" evidence=ISS]
peg.2596	VC_0720 "histidine protein kinase PhoR"	686 "Vibrio cholerae O1 biovar El Tor"	[GO:0000155 "phosphorelay sensor kinase activity" evidence=ISS]	[GO:0000160 "phosphorelay signal transduction system" evidence=ISS]	[GO:0006796 "phosphate-containing compound metabolic process" evidence=ISS]
peg.2820	SPO_A0358 "sensor histidine kinase"	246200 "Ruegeria pomeroyi DSS-3"	[GO:0000155 "phosphorelay sensor kinase activity" evidence=ISS]	[GO:0000160 "phosphorelay signal transduction system" evidence=ISS]
peg.2905	VC_1639 "sensor histidine kinase"	686 "Vibrio cholerae O1 biovar El Tor"	[GO:0000155 "phosphorelay sensor kinase activity" evidence=ISS]	[GO:0000160 "phosphorelay signal transduction system" evidence=ISS]
peg.3141	CBU_1227 "DNA-binding response regulator"	227377 "Coxiella burnetii RSA 493"	[GO:0000156 "phosphorelay response regulator activity" evidence=ISS]	[GO:0000160 "phosphorelay signal transduction system" evidence=ISS]	[GO:0003677 "DNA binding" evidence=ISS]
peg.3308	SO_1558 "phosphate regulon response regulator PhoB"	211586 "Shewanella oneidensis MR-1"	[GO:0000156 "phosphorelay response regulator activity" evidence=ISS]	[GO:0000160 "phosphorelay signal transduction system" evidence=ISS]	[GO:0003677 "DNA binding" evidence=ISS]
peg.3651	DET_1058 "DNA-binding response regulator"	243164 "Dehalococcoides mccartyi 195"	[GO:0000156 "phosphorelay response regulator activity" evidence=ISS]	[GO:0000160 "phosphorelay signal transduction system" evidence=ISS]	[GO:0003700 "sequence-specific DNA binding transcription factor activity" evidence=ISS]
peg.3837	GSU_2314 "sensory box histidine kinase/response regulator"	243231 "Geobacter sulfurreducens PCA"	[GO:0000155 "phosphorelay sensor kinase activity" evidence=ISS]	[GO:0000156 "phosphorelay response regulator activity" evidence=ISS]	[GO:0000160 "phosphorelay signal transduction system" evidence=ISS]
peg.3838	SO_0860 "response regulator"	211586 "Shewanella oneidensis MR-1"	[GO:0000156 "phosphorelay response regulator activity" evidence=ISS]	[GO:0000160 "phosphorelay signal transduction system" evidence=ISS]
	Starvation
peg.64	relA "GTP diphosphokinase"	220664 "Pseudomonas protegens Pf-5"	[GO:0008728 "GTP diphosphokinase activity" evidence=ISA]	[GO:0015969 "guanosine tetraphosphate metabolic process" evidence=ISA]	[GO:0034198 "cellular response to amino acid starvation" evidence=ISA]
peg.520	cstA "Carbon starvation protein CstA"	220664 "Pseudomonas protegens Pf-5"	[GO:0016021 "integral component of membrane" evidence=ISA]
peg.847	tauC "taurine ABC transporter - membrane subunit"	83333 "Escherichia coli K-12"	[GO:0010438 "cellular response to sulfur starvation" evidence=IEP]	[GO:0005215 "transporter activity" evidence=IEA]	[GO:0005886 "plasma membrane" evidence=IEA]
peg.1167	SO_0359 "guanosine-3,5-bis(diphosphate) 3-pyrophosphohydrolase"	211586 "Shewanella oneidensis MR-1"	[GO:0008893 "guanosine-3',5'-bis(diphosphate) 3'-diphosphatase activity" evidence=ISS]	[GO:0009267 "cellular response to starvation" evidence=ISS]
peg.1537	DUR3 "Putative uncharacterized protein"	237561 "Candida albicans SC5314"	[GO:0009267 "cellular response to starvation" evidence=IMP]	[GO:0015606 "spermidine transmembrane transporter activity" evidence=IMP]	[GO:0015848 "spermidine transport" evidence=IMP]
peg.1982	sspA "stringent starvation protein A"	83333 "Escherichia coli K-12"	[GO:0042594 "response to starvation" evidence=IEP]	[GO:0001000 "bacterial-type RNA polymerase core enzyme binding" evidence=IPI]
peg.2915	ppx "Exopolyphosphatase"	208964 "Pseudomonas aeruginosa PAO1"	[GO:0004309 "exopolyphosphatase activity" evidence=IDA]	[GO:0006995 "cellular response to nitrogen starvation" evidence=IDA]	[GO:0009247 "glycolipid biosynthetic process" evidence=IMP]
peg.3206	PA4351 "Probable acyltransferase"	208964 "Pseudomonas aeruginosa PAO1"	[GO:0016036 "cellular response to phosphate starvation" evidence=IMP]	[GO:0046467 "membrane lipid biosynthetic process" evidence=IMP]
	Metabolism of xenobiotics
peg.1520	xenB "Xenobiotic reductase B"	264730 "Pseudomonas syringae pv. phaseolicola 1448A"	[GO:0016491 "oxidoreductase activity" evidence=ISA]	[GO:0042178 "xenobiotic catabolic process" evidence=ISA]
peg.3832	emrE	83333 "Escherichia coli K-12"	[GO:0006805 "xenobiotic metabolic process" evidence=IMP]	[GO:0016020 "membrane" evidence=IEA;IDA]	[GO:0006810 "transport" evidence=IEA;IDA]
PEG	DEFINITION (PATHOGENICITY AND TOXICITY)	SPECIE	MOLECULAR FUNCTION	CELLULAR COMPONENT	BIOLOGICAL PROCESS
	Peptidases
peg.28	pepA "Probable cytosol aminopeptidase"	220664 "Pseudomonas protegens Pf-5"	[GO:0006508 "proteolysis" evidence=ISA]	[GO:0008235 "metalloexopeptidase activity" evidence=ISA]
peg.37	VC_2462 "signal peptidase I"	686 "Vibrio cholerae O1 biovar El Tor"	[GO:0006465 "signal peptide processing" evidence=ISS]	[GO:0009306 "protein secretion" evidence=ISS]
peg.698	VC_0711 "clpB protein"	686 "Vibrio cholerae O1 biovar El Tor"	[GO:0006508 "proteolysis" evidence=ISS]	[GO:0008233 "peptidase activity" evidence=ISS]
peg.1123	CBU_1261 "D-alanyl-D-alanine carboxypeptidase"	227377 "Coxiella burnetii RSA 493"	[GO:0009002 "serine-type D-Ala-D-Ala carboxypeptidase activity" evidence=ISS]	[GO:0009252 "peptidoglycan biosynthetic process" evidence=ISS]
peg.1175	CPS_2615 "peptidase, M23/M37 family"	167879 "Colwellia psychrerythraea 34H"	[GO:0004222 "metalloendopeptidase activity" evidence=ISS]	[GO:0006508 "proteolysis" evidence=ISS]
peg.1345	SO_4252 "prolyl oligopeptidase family protein"	211586 "Shewanella oneidensis MR-1"	[GO:0006508 "proteolysis" evidence=ISS]
peg.1410	CHY_0698 "amidohydrolase family protein"	246194 "Carboxydothermus hydrogenoformans Z-2901"	[GO:0006508 "proteolysis" evidence=ISS]	[GO:0008233 "peptidase activity" evidence=ISS]
peg.1532	VC_A0870 "D-alanyl-D-alanine endopeptidase"	686 "Vibrio cholerae O1 biovar El Tor"	[GO:0009252 "peptidoglycan biosynthetic process" evidence=ISS]
peg.1741	CPS_4392 "peptidase, M23/37 family"	167879 "Colwellia psychrerythraea 34H"	[GO:0004222 "metalloendopeptidase activity" evidence=ISS]	[GO:0006508 "proteolysis" evidence=ISS]
peg.1909	VC_0349 "hflK protein"	686 "Vibrio cholerae O1 biovar El Tor"	[GO:0006508 "proteolysis" evidence=ISS]	[GO:0008233 "peptidase activity" evidence=ISS]
peg.2149	SPO_2468 "amidohydrolase family protein"	246200 "Ruegeria pomeroyi DSS-3"	[GO:0004180 "carboxypeptidase activity" evidence=ISS]	[GO:0006508 "proteolysis" evidence=ISS]
peg.2155	SO_4212 "peptidase, M23/M37 family"	211586 "Shewanella oneidensis MR-1"	[GO:0004222 "metalloendopeptidase activity" evidence=ISS]	[GO:0006508 "proteolysis" evidence=ISS]
peg.3090	yhbU "predicted peptidase (collagenase-like)"	83333 "Escherichia coli K-12"	[GO:0016787 "hydrolase activity" evidence=IEA]	[GO:0008233 "peptidase activity" evidence=IEA]	[GO:0006508 "proteolysis" evidence=IEA]
peg.3095	CNDP1 "Uncharacterized protein"	9913 "Bos taurus"	[GO:0008237 "metallopeptidase activity" evidence=IEA]	[GO:0016805 "dipeptidase activity" evidence=IEA]	[GO:0034701 "tripeptidase activity" evidence=IEA]
peg.3175	CHY_0698 "amidohydrolase family protein"	246194 "Carboxydothermus hydrogenoformans Z-2901"	[GO:0006508 "proteolysis" evidence=ISS]	[GO:0008233 "peptidase activity" evidence=ISS]
peg.3389	SO_2728 "peptidase HtpX"	211586 "Shewanella oneidensis MR-1"	[GO:0003674 "molecular_function" evidence=ND]	[GO:0009408 "response to heat" evidence=ISS]
peg.3828	loiP "outer membrane metallopeptidase"	83333 "Escherichia coli K-12"	[GO:0016787 "hydrolase activity" evidence=IEA]	[GO:0008233 "peptidase activity" evidence=IEA]	[GO:0004222 "metalloendopeptidase activity" evidence=IEA]
	Proteases
peg.39	mucD "Probable periplasmic serine endoprotease DegP-like"	768066 "Halomonas elongata DSM 2581"	[GO:0004252 "serine-type endopeptidase activity" evidence=ISS]	[GO:0030288 "outer membrane-bounded periplasmic space" evidence=ISS]
peg.272	VC_0554 "protease, insulinase family/protease, insulinase family"	686 "Vibrio cholerae O1 biovar El Tor"	[GO:0006508 "proteolysis" evidence=ISS]	[GO:0008233 "peptidase activity" evidence=ISS]
peg.551	VC_1922 "ATP-dependent Clp protease, proteolytic subunit ClpP"	686 "Vibrio cholerae O1 biovar El Tor"	[GO:0009368 "endopeptidase Clp complex" evidence=ISS]
peg.553	lon "Lon protease"	208964 "Pseudomonas aeruginosa PAO1"	[GO:0042493 "response to drug" evidence=IMP]	[GO:0043107 "type IV pilus-dependent motility" evidence=IMP]	[GO:0044010 "single-species biofilm formation" evidence=IMP]
peg.664	SO_1794 "ATP-dependent Clp protease, proteolytic subunit ClpP"	211586 "Shewanella oneidensis MR-1"	[GO:0009368 "endopeptidase Clp complex" evidence=ISS]
peg.1696	SO_2724 "protease, putative"	211586 "Shewanella oneidensis MR-1"	[GO:0006508 "proteolysis" evidence=ISS]	[GO:0008233 "peptidase activity" evidence=ISS]
peg.1770	PSPA7_1611 "Probable serine protease"	381754 "Pseudomonas aeruginosa PA7"	[GO:0004252 "serine-type endopeptidase activity" evidence=IBA]
peg.2083	CBU_2011 "protease HslVU, subunit HslV"	227377 "Coxiella burnetii RSA 493"	[GO:0006508 "proteolysis" evidence=ISS]	[GO:0009376 "HslUV protease complex" evidence=ISS]
peg.3317	PSPA7_1611 "Probable serine protease"	381754 "Pseudomonas aeruginosa PA7"	[GO:0004252 "serine-type endopeptidase activity" evidence=IBA]
peg.3520	qmcA "predicted protease, membrane anchored"	83333 "Escherichia coli K-12"	[GO:0005886 "plasma membrane" evidence=IEA]	[GO:0016021 "integral component of membrane" evidence=IEA]	[GO:0016020 "membrane" evidence=IEA]
peg.3578	DET_1086 "ATP-dependent Clp protease, proteolytic subunit ClpP, putative"	243164 "Dehalococcoides mccartyi 195"	[GO:0009368 "endopeptidase Clp complex" evidence=ISS]
peg.3687	PSPA7_1611 "Probable serine protease"	381754 "Pseudomonas aeruginosa PA7"	[GO:0004252 "serine-type endopeptidase activity" evidence=IBA]
peg.3746	clpS "specificity factor for ClpA-ClpP chaperone-protease complex"	83333 "Escherichia coli K-12"	[GO:0030163 "protein catabolic process" evidence=IEA]	[GO:0051087 "chaperone binding" evidence=IPI]	[GO:0051603 "proteolysis involved in cellular protein catabolic process" evidence=IDA]
	Lipases/esterases
peg.727	PFL_3819 "Cyclic diguanylate phosphodiesterase (EAL) domain protein"	220664 "Pseudomonas protegens Pf-5"	[GO:0003674 "molecular_function" evidence=ND]	[GO:0008150 "biological_process" evidence=ND]
peg.2518	paaI "hydroxyphenylacetyl-CoA thioesterase"	83333 "Escherichia coli K-12"	[GO:0016790 "thiolester hydrolase activity" evidence=IEA]	[GO:0016787 "hydrolase activity" evidence=IEA]	[GO:0010124 "phenylacetate catabolic process" evidence=IEA]
peg.2564	TMPPE "Transmembrane protein with metallophosphoesterase domain"	9913 "Bos taurus"	[GO:0016021 "integral component of membrane" evidence=IEA]	[GO:0016787 "hydrolase activity" evidence=IEA]	[GO:0046872 "metal ion binding" evidence=IEA]
peg.2621	Esd "esterase D"	10116 "Rattus norvegicus"	[GO:0003674 "molecular_function" evidence=ND]	[GO:0005575 "cellular_component" evidence=ND]	[GO:0005634 "nucleus" evidence=IEA;ISO]
peg.2623	clsB	83333 "Escherichia coli K-12"	[GO:0004630 "phospholipase D activity" evidence=IDA]	[GO:0016740 "transferase activity" evidence=IEA]	[GO:0008152 "metabolic process" evidence=IEA]
peg.2812	SPO_1130 "thioesterase family protein"	246200 "Ruegeria pomeroyi DSS-3"	[GO:0006631 "fatty acid metabolic process" evidence=ISS]	[GO:0016289 "CoA hydrolase activity" evidence=ISS]
peg.2893	CJE_1540 "phospholipase A"	195099 "Campylobacter jejuni RM1221"	[GO:0004622 "lysophospholipase activity" evidence=ISS]	[GO:0008970 "phosphatidylcholine 1-acylhydrolase activity" evidence=ISS]	[GO:0019836 "hemolysis by symbiont of host erythrocytes" evidence=ISS]
peg.3070	BA_2694 "esterase, putative"	198094 "Bacillus anthracis str. Ames"	[GO:0008150 "biological_process" evidence=ND]	[GO:0016788 "hydrolase activity, acting on ester bonds" evidence=ISS]
peg.3426	PFL_3819 "Cyclic diguanylate phosphodiesterase (EAL) domain protein"	220664 "Pseudomonas protegens Pf-5"	[GO:0003674 "molecular_function" evidence=ND]	[GO:0008150 "biological_process" evidence=ND]
peg.3883	AO090005001097 "Phospholipase C"	510516 "Aspergillus oryzae RIB40"	[GO:0005575 "cellular_component" evidence=ND]	[GO:0008150 "biological_process" evidence=ND]
	Hemolysins
peg.3516	SO_0135 "hemolysin protein, putative"	211586 "Shewanella oneidensis MR-1"	[GO:0009405 "pathogenesis" evidence=ISS]	[GO:0031640 "killing of cells of other organism" evidence=ISS]
peg.3555	BA_2241 "hemolysin III"	198094 "Bacillus anthracis str. Ames"	[GO:0009405 "pathogenesis" evidence=ISS]	[GO:0019835 "cytolysis" evidence=ISS]
	Virulence
peg.157	DET_1098 "virulence-associated protein E, putative"	243164 "Dehalococcoides mccartyi 195"	[GO:0003674 "molecular_function" evidence=ND]
peg.1636	SO_4523 "iron-regulated outer membrane virulence protein"	211586 "Shewanella oneidensis MR-1"	[GO:0006826 "iron ion transport" evidence=ISS]	[GO:0008199 "ferric iron binding" evidence=ISS]
peg.1731	SO_4523 "iron-regulated outer membrane virulence protein"	211586 "Shewanella oneidensis MR-1"	[GO:0006826 "iron ion transport" evidence=ISS]	[GO:0008199 "ferric iron binding" evidence=ISS]
	Toxins
peg.361	GSU_0027 "TolR protein"	243231 "Geobacter sulfurreducens PCA"	[GO:0006810 "transport" evidence=ISS]	[GO:0019534 "toxin transporter activity" evidence=ISS]
peg.1483	VC_A1084 "toxin secretion ATP-binding protein"	686 "Vibrio cholerae O1 biovar El Tor"	[GO:0005215 "transporter activity" evidence=ISS]	[GO:0009405 "pathogenesis" evidence=ISS]
peg.3354	VC_A1084 "toxin secretion ATP-binding protein"	686 "Vibrio cholerae O1 biovar El Tor"	[GO:0005215 "transporter activity" evidence=ISS]	[GO:0009405 "pathogenesis" evidence=ISS]
	Secretion system
peg.287	SPO_3090 "type II/IV secretion system protein"	246200 "Ruegeria pomeroyi DSS-3"	[GO:0008565 "protein transporter activity" evidence=ISS]	[GO:0009297 "pilus assembly" evidence=ISS]	[GO:0015627 "type II protein secretion system complex" evidence=ISS]
peg.289	SPO_3092 "type II/IV secretion system protein, TadC subfamily"	246200 "Ruegeria pomeroyi DSS-3"	[GO:0008565 "protein transporter activity" evidence=ISS]	[GO:0009306 "protein secretion" evidence=ISS]
peg.420	SPO_3090 "type II/IV secretion system protein"	246200 "Ruegeria pomeroyi DSS-3"	[GO:0008565 "protein transporter activity" evidence=ISS]	[GO:0009297 "pilus assembly" evidence=ISS]	[GO:0015627 "type II protein secretion system complex" evidence=ISS]
	Pathogenesis
peg.683	SO_3538 "transcriptional regulator HlyU"	211586 "Shewanella oneidensis MR-1"	[GO:0003700 "sequence-specific DNA binding transcription factor activity" evidence=ISS]	[GO:0006355 "regulation of transcription, DNA-templated" evidence=ISS]	[GO:0009405 "pathogenesis" evidence=ISS]
peg.3352	VC_1621 "agglutination protein"	686 "Vibrio cholerae O1 biovar El Tor"	[GO:0009405 "pathogenesis" evidence=ISS]
PEG	DEFINITION (ANTIBIOTIC SYNTHESIS)	SPECIE	MOLECULAR FUNCTION	CELLULAR COMPONENT	BIOLOGICAL PROCESS
peg.669	GSU_1214 "tetracenomycin polyketide synthesis 8-o-methyltransferase, putative"	243231 "Geobacter sulfurreducens PCA"	[GO:0008171 "O-methyltransferase activity" evidence=ISS]	[GO:0017000 "antibiotic biosynthetic process" evidence=ISS]
PEG	DEFINITION (DRUG/ANTIBIOTIC RESISTANCE)	SPECIE	MOLECULAR FUNCTION	CELLULAR COMPONENT	BIOLOGICAL PROCESS
	Drug/antibiotic transporter
peg.8	BA_4216 "drug resistance transporter, EmrB/QacA family"	198094 "Bacillus anthracis str. Ames"	[GO:0006855 "drug transmembrane transport" evidence=ISS]
peg.172	ftsK "DNA translocase FtsK"	208964 "Pseudomonas aeruginosa PAO1"	[GO:0071236 "cellular response to antibiotic" evidence=IMP]
peg.250	GSU_1481 "multidrug resistance protein, putative"	243231 "Geobacter sulfurreducens PCA"	[GO:0006855 "drug transmembrane transport" evidence=ISS]	[GO:0042493 "response to drug" evidence=ISS]
peg.327	SPO_3584 "membrane protein, drug/metabolite transporter (DMT) family"	246200 "Ruegeria pomeroyi DSS-3"	[GO:0005215 "transporter activity" evidence=ISS]	[GO:0006810 "transport" evidence=ISS]	[GO:0016020 "membrane" evidence=ISS]
peg.458	GSU_0264 "drug resistance transporter, Bcr/CflA family"	243231 "Geobacter sulfurreducens PCA"	[GO:0006855 "drug transmembrane transport" evidence=ISS]	[GO:0042493 "response to drug" evidence=ISS]
peg.464	pmpM "Multidrug resistance protein PmpM"	220664 "Pseudomonas protegens Pf-5"	[GO:0006811 "ion transport" evidence=ISA]	[GO:0015297 "antiporter activity" evidence=ISA]
peg.491	PFL_1583 "Transporter, drug/metabolite exporter family"	220664 "Pseudomonas protegens Pf-5"	[GO:0003674 "molecular_function" evidence=ND]	[GO:0008150 "biological_process" evidence=ND]
peg.532	glnK "Nitrogen regulatory protein P-II 2"	208964 "Pseudomonas aeruginosa PAO1"	[GO:0071236 "cellular response to antibiotic" evidence=IMP]
peg.537	BA_2409 "chloramphenicol acetyltransferase"	198094 "Bacillus anthracis str. Ames"	[GO:0008811 "chloramphenicol O-acetyltransferase activity" evidence=ISS]	[GO:0046677 "response to antibiotic" evidence=ISS]
peg.861	SPO_3584 "membrane protein, drug/metabolite transporter (DMT) family"	246200 "Ruegeria pomeroyi DSS-3"	[GO:0005215 "transporter activity" evidence=ISS]	[GO:0006810 "transport" evidence=ISS]	[GO:0016020 "membrane" evidence=ISS]
peg.1183	glnK "Nitrogen regulatory protein P-II 2"	208964 "Pseudomonas aeruginosa PAO1"	[GO:0071236 "cellular response to antibiotic" evidence=IMP]
peg.1587	SPO_1260 "MATE efflux family protein"	246200 "Ruegeria pomeroyi DSS-3"	[GO:0006855 "drug transmembrane transport" evidence=ISS]	[GO:0016020 "membrane" evidence=ISS]	[GO:0042493 "response to drug" evidence=ISS]
peg.1688	hipA "serine/threonine kinase HipA"	83333 "Escherichia coli K-12"	[GO:0046677 "response to antibiotic" evidence=IEA]	[GO:0003677 "DNA binding" evidence=IEA]	[GO:0043086 "negative regulation of catalytic activity" evidence=IDA]
peg.2070	PA0011 "Probable 2-OH-lauroyltransferase"	208964 "Pseudomonas aeruginosa PAO1"	[GO:0034605 "cellular response to heat" evidence=IMP]	[GO:0071236 "cellular response to antibiotic" evidence=IMP]	[GO:0071470 "cellular response to osmotic stress" evidence=IMP]
peg.2456	CHY_1864 "drug resistance transporter, EmrB/QacA family"	246194 "Carboxydothermus hydrogenoformans Z-2901"	[GO:0006855 "drug transmembrane transport" evidence=ISS]	[GO:0042493 "response to drug" evidence=ISS]
peg.2489	ygaD "Putative multidrug export ATP-binding/permease protein YgaD"	224308 "Bacillus subtilis subsp. subtilis str. 168"	[GO:0006869 "lipid transport" evidence=IBA]	[GO:0016021 "integral component of membrane" evidence=IBA]	[GO:0034040 "lipid-transporting ATPase activity" evidence=IBA]
peg.2500	oprM "Outer membrane protein OprM"	208964 "Pseudomonas aeruginosa PAO1"	[GO:0006855 "drug transmembrane transport" evidence=IMP]	[GO:0015238 "drug transmembrane transporter activity" evidence=IMP]
peg.2506	BA_5439 "chromate ion transporter"	198094 "Bacillus anthracis str. Ames"	[GO:0009636 "response to toxic substance" evidence=ISS]	[GO:0015109 "chromate transmembrane transporter activity" evidence=ISS]	[GO:0015703 "chromate transport" evidence=ISS]
peg.2646	SO_4555 "drug resistance transporter, Bcr/CflA family protein"	211586 "Shewanella oneidensis MR-1"	[GO:0006855 "drug transmembrane transport" evidence=ISS]	[GO:0042493 "response to drug" evidence=ISS]
peg.2871	PFL_4081 "Efflux transporter, RND family, MFP subunit"	220664 "Pseudomonas protegens Pf-5"	[GO:0008565 "protein transporter activity" evidence=ISA]	[GO:0009306 "protein secretion" evidence=ISA]	[GO:0046677 "response to antibiotic" evidence=ISA]
peg.3198	mpl "UDP-N-acetylmuramate:L-alanyl-gamma-D-glutamyl-meso-diaminopimelate ligase"	208964 "Pseudomonas aeruginosa PAO1"	[GO:0071236 "cellular response to antibiotic" evidence=IMP]
peg.3261	oprM "Outer membrane protein OprM"	208964 "Pseudomonas aeruginosa PAO1"	[GO:0006855 "drug transmembrane transport" evidence=IMP]	[GO:0015238 "drug transmembrane transporter activity" evidence=IMP]
peg.3262	PSPTO_2755 "AcrB/AcrD/AcrF family protein"	223283 "Pseudomonas syringae pv. tomato str. DC3000"	[GO:0006855 "drug transmembrane transport" evidence=ISS]
peg.3263	mdtB "Multidrug RND efflux transporter, permease protein MdtB"	220664 "Pseudomonas protegens Pf-5"	[GO:0006855 "drug transmembrane transport" evidence=ISA]
peg.3360	VC_A0267 "multidrug resistance protein D"	686 "Vibrio cholerae O1 biovar El Tor"	[GO:0006855 "drug transmembrane transport" evidence=ISS]	[GO:0042493 "response to drug" evidence=ISS]
peg.3649	MCA1595 "Multidrug efflux system outer membrane subunit"	243233 "Methylococcus capsulatus str. Bath"	[GO:0006810 "transport" evidence=ISS]
peg.3693	comD "drug resistance transporter, EmrB/QacA subfamily protein"	44689 "Dictyostelium discoideum"	[GO:0055085 "transmembrane transport" evidence=IEA]	[GO:0016021 "integral component of membrane" evidence=IEA]	[GO:0006810 "transport" evidence=IEA;ISS]
peg.3716	SO_0525 "drug resistance transporter, EmrB/QacA family protein"	211586 "Shewanella oneidensis MR-1"	[GO:0006855 "drug transmembrane transport" evidence=ISS]	[GO:0042493 "response to drug" evidence=ISS]
peg.3717	GSU_1481 "multidrug resistance protein, putative"	243231 "Geobacter sulfurreducens PCA"	[GO:0006855 "drug transmembrane transport" evidence=ISS]	[GO:0042493 "response to drug" evidence=ISS]
peg.3867	mdtO "SdsRQP multidrug efflux transport system - uncharacterised component"	83333 "Escherichia coli K-12"	[GO:1902599 "sulfathiazole transmembrane transport" evidence=IMP]	[GO:0055085 "transmembrane transport" evidence=IMP]	[GO:0006855 "drug transmembrane transport" evidence=IMP]
peg.3901	CBU_1093 "transporter, AcrB/AcrD/AcrF family"	227377 "Coxiella burnetii RSA 493"	[GO:0006855 "drug transmembrane transport" evidence=ISS]	[GO:0016020 "membrane" evidence=ISS]	[GO:0042493 "response to drug" evidence=ISS]
	Resistance
peg.642	PFL_1705 "Fusaric acid resistance domain protein"	220664 "Pseudomonas protegens Pf-5"	[GO:0003674 "molecular_function" evidence=ND]	[GO:0008150 "biological_process" evidence=ND]
peg.1150	acrB "Acriflavine resistance protein B"	220664 "Pseudomonas protegens Pf-5"	[GO:0006855 "drug transmembrane transport" evidence=ISA]	[GO:0016021 "integral component of membrane" evidence=ISA]
peg.2059	CPS_2843 "putative tellurite resistance protein"	167879 "Colwellia psychrerythraea 34H"	[GO:0003674 "molecular_function" evidence=ND]	[GO:0046690 "response to tellurium ion" evidence=ISS]
peg.2291	PSPPH_3068 "Phosphinothricin N-acetyltransferase"	264730 "Pseudomonas syringae pv. phaseolicola 1448A"	[GO:0009636 "response to toxic substance" evidence=ISA]
peg.2512	fsr "Fosmidomycin resistance protein"	220664 "Pseudomonas protegens Pf-5"	[GO:0005887 "integral component of plasma membrane" evidence=ISA]	[GO:0042894 "fosmidomycin transport" evidence=ISA]	[GO:0042898 "fosmidomycin transporter activity" evidence=ISA]
peg.2798	aldB	83333 "Escherichia coli K-12"	[GO:0045471 "response to ethanol" evidence=IDA]	[GO:0004029 "aldehyde dehydrogenase (NAD) activity" evidence=IDA]	[GO:0016491 "oxidoreductase activity" evidence=IEA;IDA]
	Beta-lactamase
peg.694	bla "Beta-lactamase TEM"	562 "Escherichia coli"	[GO:0005515 "protein binding" evidence=IPI]
peg.745	SPO_1030 "metallo-beta-lactamase family protein"	246200 "Ruegeria pomeroyi DSS-3"	[GO:0003824 "catalytic activity" evidence=ISS]	[GO:0008152 "metabolic process" evidence=ISS]
peg.1190	BA_3330 "beta-lactam antibiotic acylase family protein"	198094 "Bacillus anthracis str. Ames"	[GO:0016811 "hydrolase activity, acting on carbon-nitrogen (but not peptide) bonds, in linear amides" evidence=ISS]	[GO:0017000 "antibiotic biosynthetic process" evidence=ISS]
peg.1218	SPO_1960 "beta-lactamase"	246200 "Ruegeria pomeroyi DSS-3"	[GO:0008800 "beta-lactamase activity" evidence=ISS]	[GO:0030655 "beta-lactam antibiotic catabolic process" evidence=ISS]	[GO:0046677 "response to antibiotic" evidence=ISS]
peg.1417	CPS_1999 "metallo-beta-lactamase family protein"	167879 "Colwellia psychrerythraea 34H"	[GO:0003824 "catalytic activity" evidence=ISS]	[GO:0008152 "metabolic process" evidence=ISS]
	Related to penicillin
peg.1511	BA_3214 "penicillin-binding protein, putative"	198094 "Bacillus anthracis str. Ames"	[GO:0008658 "penicillin binding" evidence=ISS]	[GO:0009252 "peptidoglycan biosynthetic process" evidence=ISS]
peg.2168	CBU_0118 "penicillin-binding protein 3"	227377 "Coxiella burnetii RSA 493"	[GO:0003824 "catalytic activity" evidence=ISS]	[GO:0008658 "penicillin binding" evidence=ISS]	[GO:0009252 "peptidoglycan biosynthetic process" evidence=ISS]
peg.2693	mrcA "Penicillin-binding protein 1A"	208964 "Pseudomonas aeruginosa PAO1"	[GO:0008658 "penicillin binding" evidence=IDA]
	Dihydrofolate reductase
peg.2376	SO_3646 "dihydrofolate reductase"	211586 "Shewanella oneidensis MR-1"	[GO:0004146 "dihydrofolate reductase activity" evidence=ISS]	[GO:0006760 "folic acid-containing compound metabolic process" evidence=ISS]
