# Supplementary material for: Identification of a New Alcaligenes faecalis Strain MOR02 and Assessment of Its Toxicity and Pathogenicity to Insects
Source: Biomed Res Int. 2015 Jan 18;2015:570243. doi: 10.1155/2015/570243 (PMC4312618; doi:10.1155/2015/570243)
Supplement: Supplementary file 1 — Figure S1: Graphical representation of a 5712 bp fragment from the contig1 showing the disposition of the transfers RNA genes tRNA-Val(gac) [121, 713-121, 789], tRNA-Leu(tag)[324, 903-324, 987], tRNA-Met(cat) [456, 223-456, 301] and tRNA Ala(tgc) [613, 447-613, 522], tRNA-Ile(gat) [613, 534-613, 610] in addition to the ribosomal genes 5S rRNA [609, 890-610, 001], 23S rRNA[610, 185-613, 067] and16SrRNA[613, 709-615, 233] Figure S2: A phylogenetic analysis of one hundred and sixty five 16S rRNA sequences (available upon request) aligned with MUSCLE server version 3, calculating distances with the maximum likelihood method and inferring the evolutionary tree with the neighbor-joining method using 1000 replicates to calculate bootstrap values Table S1: Functional analysis of the Alcaligenes faecalis Strain MOR02 proteome, comparing the genome with the annotation of the server RAST Table S2: Analysis of the Alcaligenes faecalis strain MOR02 proteome in the Gene Ontology (GO) server Table S3: Analysis of the Alcaligenes faecalis strain MOR02 proteome in the PFAM server. Table S4: Analysis of the Alcaligenes faecalis strain MOR02 proteome in the KEGG Orthology (KO) server. Table S5: Analysis of the Alcaligenes faecalis strain MOR02 proteome in the Clusters of Orthologous Groups of proteins (COG) server. [file 570243.f1.zip › Supplementary materials/TableS3.xls]

## Sheet: Hoja1
Table S3. PFAM database data classified in Host/Environment interaction, Pathogenicity and Toxicity, Antibiotic synthesis and Drug/Antibiotic resistance.
seq_id	alignment_start	alignment_end	envelope_start	envelope_end	hmm_acc	hmm_name	type	hmm_start	hmm_end	hmm_length	bit_score	E-value	significance	clan	clan description (HOST/ENVIRONMENT INTERACTIONS)	Pfam name
seq_id	alignment_start	alignment_end	envelope_start	envelope_end	hmm_acc	hmm_name	type	hmm_start	hmm_end	hmm_length	bit_score	E-value	significance	clan	clan description (PATHOGENICITY AND TOXICITY)	Pfam name
															Peptidases
peg.14	9	144	9	148	PF01321.13	Creatinase_N	Domain	1	126	132	67.1	2,00E-018	1	CL0356	Aminopeptidase P, N-terminal domain	AMP_N-like	Creatinase_N
peg.281	11	122	11	122	PF01478.13	Peptidase_A24	Family	1	106	106	47.9	1.2e-12	1	CL0130	Signal peptide peptidase	Peptidase_AD	Peptidase_A24
peg.538	1	276	1	276	PF04228.8	Zn_peptidase	Family	1	292	292	369.5	1,00E-110	1	CL0126	Astacin (Peptidase family M12A)	Peptidase_MA	Zn_peptidase
peg.1131	64	210	30	210	PF13522.1	GATase_6	Domain	11	133	133	68.9	3.8e-19	1	CL0052	Gamma-glutamyltranspeptidase	NTN	GATase_6
peg.1190	29	805	29	806	PF01804.13	Penicil_amidase	Family	1	734	735	725.5	1.2e-217	1	CL0052	Gamma-glutamyltranspeptidase	NTN	Penicil_amidase
peg.1839	20	789	19	790	PF01804.13	Penicil_amidase	Family	2	734	735	506.4	2.1e-151	1	CL0052	Gamma-glutamyltranspeptidase	NTN	Penicil_amidase
peg.2038	2	57	2	61	PF00310.16	GATase_2	Domain	1	67	361	23.7	1.7e-05	1	CL0052	Gamma-glutamyltranspeptidase	NTN	GATase_2
peg.2038	61	189	44	194	PF13522.1	GATase_6	Domain	13	128	133	84.1	7.4e-24	1	CL0052	Gamma-glutamyltranspeptidase	NTN	GATase_6
peg.2083	5	176	3	177	PF00227.21	Proteasome	Domain	3	189	190	80.1	1.2e-22	1	CL0052	Gamma-glutamyltranspeptidase	NTN	Proteasome
peg.2088	111	326	104	329	PF03417.11	AAT	Family	8	222	225	147.2	4.5e-43	1	CL0052	Gamma-glutamyltranspeptidase	NTN	AAT
peg.2202	66	576	65	576	PF01019.16	G_glu_transpept	Family	2	510	510	488.3	2.2e-146	1	CL0052	Gamma-glutamyltranspeptidase	NTN	G_glu_transpept
peg.2560	27	313	27	322	PF02275.13	CBAH	Domain	1	308	316	153.4	8.9e-45	1	CL0052	Gamma-glutamyltranspeptidase	NTN	CBAH
peg.2671	36	305	35	306	PF01019.16	G_glu_transpept	Family	2	278	510	221.2	1.9e-65	1	CL0052	Gamma-glutamyltranspeptidase	NTN	G_glu_transpept
peg.2866	40	530	39	530	PF01019.16	G_glu_transpept	Family	2	510	510	489.8	7.7e-147	1	CL0052	Gamma-glutamyltranspeptidase	NTN	G_glu_transpept
peg.2992	2	335	1	335	PF00310.16	GATase_2	Domain	39	361	361	405.9	1.1e-121	1	CL0052	Gamma-glutamyltranspeptidase	NTN	GATase_2
peg.3110	82	190	82	191	PF01478.13	Peptidase_A24	Family	1	105	106	83.6	9.3e-24	1	CL0130	Signal peptide peptidase	Peptidase_AD	Peptidase_A24
															Proteases
peg.86	39	271	35	300	PF00814.20	Peptidase_M22	Family	28	234	268	86.4	2.2e-24	1	CL0108	Glycoprotease family	Actin_ATPase	Peptidase_M22
peg.270	4	604	4	605	PF00012.15	HSP70	Family	1	601	602	870.8	3.1e-262	1	CL0108	Glycoprotease family	Actin_ATPase	HSP70
peg.471	88	208	87	209	PF04002.10	RadC	Family	2	122	123	148.2	8.2e-44	1	CL0366	JAB1/Mov34/MPN/PAD-1 ubiquitin protease	JAB	RadC
peg.553	13	203	13	205	PF02190.11	LON	Family	1	203	205	144.7	2.8e-42	1	CL0178	ATP-dependent protease La (LON) domain	PUA	LON
peg.672	8	112	6	123	PF14464.1	Prok-JAB	Family	3	97	105	72.8	1.4e-20	1	CL0366	JAB1/Mov34/MPN/PAD-1 ubiquitin protease	JAB	Prok-JAB
peg.756	241	433	241	435	PF02782.11	FGGY_C	Domain	1	196	198	193.1	3.6e-57	1	CL0108	Glycoprotease family	Actin_ATPase	FGGY_C
peg.756	4	232	1	232	PF00370.16	FGGY_N	Domain	19	245	245	227.9	1.1e-67	1	CL0108	Glycoprotease family	Actin_ATPase	FGGY_N
peg.1120	3	216	2	217	PF03309.9	Pan_kinase	Family	2	205	206	159.1	9.4e-47	1	CL0108	Glycoprotease family	Actin_ATPase	Pan_kinase
peg.1199	24	312	23	312	PF00814.20	Peptidase_M22	Family	2	268	268	326.1	1.7e-97	1	CL0108	Glycoprotease family	Actin_ATPase	Peptidase_M22
peg.1290	62	184	60	185	PF04002.10	RadC	Family	3	122	123	147.5	1.4e-43	1	CL0366	JAB1/Mov34/MPN/PAD-1 ubiquitin protease	JAB	RadC
peg.1401	4	114	1	121	PF14550.1	Peptidase_U35_2	Family	4	116	123	76.4	1.3e-21	1	CL0201	Caudovirus prohead protease	Peptidase_SH	Peptidase_U35_2
peg.1569	5	385	4	385	PF00871.12	Acetate_kinase	Family	2	388	388	319	3,00E-095	1	CL0108	Glycoprotease family	Actin_ATPase	Acetate_kinase
peg.2159	205	374	205	374	PF14450.1	FtsA	Domain	1	120	120	93.6	6.9e-27	1	CL0108	Glycoprotease family	Actin_ATPase	FtsA
peg.2159	9	195	9	195	PF14450.1	FtsA	Domain	1	120	120	85.8	1.9e-24	1	CL0108	Glycoprotease family	Actin_ATPase	FtsA
peg.2329	84	247	48	248	PF02517.11	Abi	Family	8	91	92	39.7	3.7e-10	1	CL0472	CAAX protease self-immunity	Peptidase_U	Abi
peg.2594	14	176	13	176	PF14306.1	PUA_2	Domain	2	160	160	151.4	1.3e-44	1	CL0178	ATP-dependent protease La (LON) domain	PUA	PUA_2
peg.2915	22	305	21	306	PF02541.11	Ppx-GppA	Family	2	284	285	238.9	6,00E-071	1	CL0108	Glycoprotease family	Actin_ATPase	Ppx-GppA
peg.3159	5	364	4	365	PF03702.9	UPF0075	Family	2	363	364	435	1.9e-130	1	CL0108	Glycoprotease family	Actin_ATPase	UPF0075
peg.3221	271	343	271	345	PF01472.15	PUA	Family	1	72	74	66.8	9.7e-19	1	CL0178	ATP-dependent protease La (LON) domain	PUA	PUA
peg.3240	11	341	10	342	PF06723.8	MreB_Mbl	Family	2	326	327	490.6	1.3e-147	1	CL0108	Glycoprotease family	Actin_ATPase	MreB_Mbl
peg.3811	4	103	2	115	PF14464.1	Prok-JAB	Family	3	96	105	66.1	1.7e-18	1	CL0366	JAB1/Mov34/MPN/PAD-1 ubiquitin protease	JAB	Prok-JAB
															Lipases/esterases
peg.17	17	124	17	137	PF13279.1	4HBT_2	Domain	1	111	121	60	2.9e-16	1	CL0050	Thioesterase superfamily	HotDog	4HBT_2
peg.47	5	286	4	305	PF00698.16	Acyl_transf_1	Domain	2	278	318	128.5	3.1e-37	1	CL0323	Patatin-like phospholipase	Patatin	Acyl_transf_1
peg.68	205	406	205	407	PF06850.6	PHB_depo_C	Family	1	202	203	313.9	3.1e-94	1	CL0028	Partial alpha/beta-hydrolase lipase region	AB_hydrolase	PHB_depo_C
peg.181	13	438	5	439	PF00135.23	COesterase	Domain	42	492	535	180.1	6.8e-53	1	CL0028	Partial alpha/beta-hydrolase lipase region	AB_hydrolase	COesterase
peg.187	93	262	92	262	PF07167.8	PhaC_N	Family	2	172	172	193.4	1.9e-57	1	CL0028	Partial alpha/beta-hydrolase lipase region	AB_hydrolase	PhaC_N
peg.195	33	603	33	607	PF11339.3	DUF3141	Family	1	576	581	881.7	1.9e-265	1	CL0028	Partial alpha/beta-hydrolase lipase region	AB_hydrolase	DUF3141
peg.218	35	276	35	277	PF12697.2	Abhydrolase_6	Domain	1	227	228	136.4	1.3e-39	1	CL0028	Partial alpha/beta-hydrolase lipase region	AB_hydrolase	Abhydrolase_6
peg.240	59	278	56	295	PF00756.15	Esterase	Family	4	232	251	57.4	1.4e-15	1	CL0028	Partial alpha/beta-hydrolase lipase region	AB_hydrolase	Esterase
peg.252	378	524	378	592	PF12695.2	Abhydrolase_5	Domain	1	95	145	30.4	2.7e-07	1	CL0028	Partial alpha/beta-hydrolase lipase region	AB_hydrolase	Abhydrolase_5
peg.258	12	226	12	227	PF12697.2	Abhydrolase_6	Domain	1	227	228	107.6	8,00E-031	1	CL0028	Partial alpha/beta-hydrolase lipase region	AB_hydrolase	Abhydrolase_6
peg.306	28	258	28	259	PF12697.2	Abhydrolase_6	Domain	1	227	228	138.6	2.8e-40	1	CL0028	Partial alpha/beta-hydrolase lipase region	AB_hydrolase	Abhydrolase_6
peg.511	30	258	29	261	PF12697.2	Abhydrolase_6	Domain	2	225	228	114.6	5.8e-33	1	CL0028	Partial alpha/beta-hydrolase lipase region	AB_hydrolase	Abhydrolase_6
peg.526	74	273	74	274	PF07859.8	Abhydrolase_3	Domain	1	210	211	146	1,00E-042	1	CL0028	Partial alpha/beta-hydrolase lipase region	AB_hydrolase	Abhydrolase_3
peg.582	26	289	25	292	PF12697.2	Abhydrolase_6	Domain	2	225	228	115.1	4.2e-33	1	CL0028	Partial alpha/beta-hydrolase lipase region	AB_hydrolase	Abhydrolase_6
peg.589	63	289	63	290	PF12697.2	Abhydrolase_6	Domain	1	227	228	110.4	1.1e-31	1	CL0028	Partial alpha/beta-hydrolase lipase region	AB_hydrolase	Abhydrolase_6
peg.690	29	264	28	271	PF12697.2	Abhydrolase_6	Domain	2	220	228	59.7	3.6e-16	1	CL0028	Partial alpha/beta-hydrolase lipase region	AB_hydrolase	Abhydrolase_6
peg.741	29	242	29	243	PF01734.17	Patatin	Family	1	203	204	88.4	5.5e-25	1	CL0323	Patatin-like phospholipase	Patatin	Patatin
peg.897	54	133	53	142	PF03061.17	4HBT	Domain	2	70	79	30.2	3.5e-07	1	CL0050	Thioesterase superfamily	HotDog	4HBT
peg.906	67	142	67	144	PF03061.17	4HBT	Domain	1	77	79	55.2	5.7e-15	1	CL0050	Thioesterase superfamily	HotDog	4HBT
peg.1016	1038	1139	1026	1140	PF09994.4	DUF2235	Domain	166	276	277	58.5	6.4e-16	1	CL0028	Partial alpha/beta-hydrolase lipase region	AB_hydrolase	DUF2235
peg.1122	46	201	45	201	PF12695.2	Abhydrolase_5	Domain	5	145	145	51.4	9,00E-014	1	CL0028	Partial alpha/beta-hydrolase lipase region	AB_hydrolase	Abhydrolase_5
peg.1177	16	244	16	245	PF03009.12	GDPD	Family	1	255	256	156.1	1.1e-45	1	CL0384	Glycerophosphoryl diester phosphodiesterase family	PLC	GDPD
peg.1235	1	124	1	124	PF07977.8	FabA	Domain	7	138	138	132.5	6.5e-39	1	CL0050	Thioesterase superfamily	HotDog	FabA
peg.1345	422	635	422	636	PF00326.16	Peptidase_S9	Family	1	212	213	166.3	5.1e-49	1	CL0028	Partial alpha/beta-hydrolase lipase region	AB_hydrolase	Peptidase_S9
peg.1376	2	197	2	227	PF00149.23	Metallophos	Domain	1	198	200	44.5	1.1e-11	1	CL0163	Calcineurin-like phosphoesterase	Calcineurin	Metallophos
peg.1445	31	217	30	218	PF12695.2	Abhydrolase_5	Domain	2	144	145	59.4	3,00E-016	1	CL0028	Partial alpha/beta-hydrolase lipase region	AB_hydrolase	Abhydrolase_5
peg.1521	55	126	53	127	PF03061.17	4HBT	Domain	4	78	79	39.5	4.4e-10	1	CL0050	Thioesterase superfamily	HotDog	4HBT
peg.1588	57	116	57	118	PF03061.17	4HBT	Domain	1	62	79	39.4	4.7e-10	1	CL0050	Thioesterase superfamily	HotDog	4HBT
peg.1590	31	260	31	261	PF12697.2	Abhydrolase_6	Domain	1	227	228	119	2.7e-34	1	CL0028	Partial alpha/beta-hydrolase lipase region	AB_hydrolase	Abhydrolase_6
peg.1597	39	124	39	125	PF03061.17	4HBT	Domain	1	78	79	58.7	4.4e-16	1	CL0050	Thioesterase superfamily	HotDog	4HBT
peg.1630	181	391	172	392	PF05048.8	NosD	Domain	13	235	236	167	3.5e-49	1	CL0268	Pectinesterase	Pec_lyase-like	NosD
peg.1685	88	185	75	186	PF05860.8	Haemagg_act	Domain	18	120	121	69.2	2.5e-19	1	CL0268	Pectinesterase	Pec_lyase-like	Haemagg_act
peg.1809	23	255	23	256	PF12697.2	Abhydrolase_6	Domain	1	227	228	145.1	2.9e-42	1	CL0028	Partial alpha/beta-hydrolase lipase region	AB_hydrolase	Abhydrolase_6
peg.1828	21	94	20	107	PF03061.17	4HBT	Domain	2	66	79	27	3.4e-06	1	CL0050	Thioesterase superfamily	HotDog	4HBT
peg.1849	112	255	107	255	PF13091.1	PLDc_2	Domain	8	126	126	39.8	3.1e-10	1	CL0479	Phospholipase D Active site motif	PLD	PLDc_2
peg.1849	347	488	343	491	PF13091.1	PLDc_2	Domain	5	123	126	66.9	1.3e-18	1	CL0479	Phospholipase D Active site motif	PLD	PLDc_2
peg.2001	78	255	78	258	PF07859.8	Abhydrolase_3	Domain	1	195	211	72.8	2.7e-20	1	CL0028	Partial alpha/beta-hydrolase lipase region	AB_hydrolase	Abhydrolase_3
peg.2102	524	830	523	843	PF00698.16	Acyl_transf_1	Domain	2	302	318	250.8	1.9e-74	1	CL0323	Patatin-like phospholipase	Patatin	Acyl_transf_1
peg.2102	888	1155	888	1158	PF14765.1	PS-DH	Domain	1	288	296	198.5	1.3e-58	1	CL0050	Thioesterase superfamily	HotDog	PS-DH
peg.2150	10	84	10	87	PF03061.17	4HBT	Domain	1	76	79	59.4	2.7e-16	1	CL0050	Thioesterase superfamily	HotDog	4HBT
peg.2205	76	171	65	178	PF01575.14	MaoC_dehydratas	Family	12	107	123	38.4	6.7e-10	1	CL0050	Thioesterase superfamily	HotDog	MaoC_dehydratas
peg.2206	37	260	37	261	PF12697.2	Abhydrolase_6	Domain	1	227	228	115.5	3.2e-33	1	CL0028	Partial alpha/beta-hydrolase lipase region	AB_hydrolase	Abhydrolase_6
peg.2221	11	235	11	236	PF01734.17	Patatin	Family	1	203	204	81.2	9,00E-023	1	CL0323	Patatin-like phospholipase	Patatin	Patatin
peg.2263	19	104	18	104	PF03061.17	4HBT	Domain	2	79	79	34.3	1.8e-08	1	CL0050	Thioesterase superfamily	HotDog	4HBT
peg.2410	27	303	27	304	PF12697.2	Abhydrolase_6	Domain	1	227	228	118.1	4.9e-34	1	CL0028	Partial alpha/beta-hydrolase lipase region	AB_hydrolase	Abhydrolase_6
peg.2433	2	217	1	219	PF12697.2	Abhydrolase_6	Domain	19	226	228	109.1	2.9e-31	1	CL0028	Partial alpha/beta-hydrolase lipase region	AB_hydrolase	Abhydrolase_6
peg.2436	39	296	38	306	PF12697.2	Abhydrolase_6	Domain	2	216	228	87.6	1,00E-024	1	CL0028	Partial alpha/beta-hydrolase lipase region	AB_hydrolase	Abhydrolase_6
peg.2469	1	194	1	194	PF00149.23	Metallophos	Domain	1	200	200	49.4	3.4e-13	1	CL0163	Calcineurin-like phosphoesterase	Calcineurin	Metallophos
peg.2518	59	132	58	133	PF03061.17	4HBT	Domain	2	78	79	58.4	5.6e-16	1	CL0050	Thioesterase superfamily	HotDog	4HBT
peg.2564	168	244	148	316	PF00149.23	Metallophos	Domain	21	100	200	33.6	2.4e-08	1	CL0163	Calcineurin-like phosphoesterase	Calcineurin	Metallophos
peg.2570	21	115	11	130	PF01575.14	MaoC_dehydratas	Family	14	109	123	41.5	7,00E-011	1	CL0050	Thioesterase superfamily	HotDog	MaoC_dehydratas
peg.2621	58	291	25	292	PF00756.15	Esterase	Family	20	250	251	177.3	3.3e-52	1	CL0028	Partial alpha/beta-hydrolase lipase region	AB_hydrolase	Esterase
peg.2623	244	367	243	370	PF13091.1	PLDc_2	Domain	2	123	126	63.6	1.3e-17	1	CL0479	Phospholipase D Active site motif	PLD	PLDc_2
peg.2623	29	139	29	142	PF13091.1	PLDc_2	Domain	1	94	126	43.8	1.8e-11	1	CL0479	Phospholipase D Active site motif	PLD	PLDc_2
peg.2733	223	464	220	470	PF00561.15	Abhydrolase_1	Domain	5	221	230	35.5	7,00E-009	1	CL0028	Partial alpha/beta-hydrolase lipase region	AB_hydrolase	Abhydrolase_1
peg.2733	47	214	46	214	PF07167.8	PhaC_N	Family	2	172	172	214.8	5,00E-064	1	CL0028	Partial alpha/beta-hydrolase lipase region	AB_hydrolase	PhaC_N
peg.2812	48	124	47	124	PF03061.17	4HBT	Domain	2	79	79	53.3	2.1e-14	1	CL0050	Thioesterase superfamily	HotDog	4HBT
peg.2844	10	209	9	209	PF00149.23	Metallophos	Domain	2	200	200	40.4	1.9e-10	1	CL0163	Calcineurin-like phosphoesterase	Calcineurin	Metallophos
peg.2858	54	281	22	303	PF00698.16	Acyl_transf_1	Domain	61	278	318	75.4	4.6e-21	1	CL0323	Patatin-like phospholipase	Patatin	Acyl_transf_1
peg.2889	141	284	140	284	PF13091.1	PLDc_2	Domain	2	126	126	49.5	3.1e-13	1	CL0479	Phospholipase D Active site motif	PLD	PLDc_2
peg.2889	333	453	329	456	PF13091.1	PLDc_2	Domain	5	122	126	74.6	5.2e-21	1	CL0479	Phospholipase D Active site motif	PLD	PLDc_2
peg.2914	338	686	337	688	PF13090.1	PP_kinase_C	Domain	2	351	353	508.2	7.5e-153	1	CL0479	Phospholipase D Active site motif	PLD	PP_kinase_C
peg.2979	110	383	110	390	PF00561.15	Abhydrolase_1	Domain	1	222	230	93.7	1.2e-26	1	CL0028	Partial alpha/beta-hydrolase lipase region	AB_hydrolase	Abhydrolase_1
peg.3045	49	179	12	205	PF00756.15	Esterase	Family	49	196	251	41.7	8.6e-11	1	CL0028	Partial alpha/beta-hydrolase lipase region	AB_hydrolase	Esterase
peg.3064	1051	1278	1050	1291	PF00975.15	Thioesterase	Family	2	215	229	90.2	2.1e-25	1	CL0028	Partial alpha/beta-hydrolase lipase region	AB_hydrolase	Thioesterase
peg.3070	287	508	287	511	PF00756.15	Esterase	Family	1	248	251	106.8	1.1e-30	1	CL0028	Partial alpha/beta-hydrolase lipase region	AB_hydrolase	Esterase
peg.3120	14	218	14	219	PF01738.13	DLH	Domain	1	217	218	152.2	1.2e-44	1	CL0028	Partial alpha/beta-hydrolase lipase region	AB_hydrolase	DLH
peg.3168	9	220	5	221	PF02230.11	Abhydrolase_2	Domain	5	215	216	195.2	9,00E-058	1	CL0028	Partial alpha/beta-hydrolase lipase region	AB_hydrolase	Abhydrolase_2
peg.3177	1	229	1	230	PF12697.2	Abhydrolase_6	Domain	4	227	228	132.7	1.7e-38	1	CL0028	Partial alpha/beta-hydrolase lipase region	AB_hydrolase	Abhydrolase_6
peg.3199	1	191	1	192	PF05728.7	UPF0227	Family	1	186	187	153.5	5,00E-045	1	CL0028	Partial alpha/beta-hydrolase lipase region	AB_hydrolase	UPF0227
peg.3205	9	141	7	256	PF00149.23	Metallophos	Domain	3	177	200	54.2	1.1e-14	1	CL0163	Calcineurin-like phosphoesterase	Calcineurin	Metallophos
peg.3345	26	159	18	159	PF14539.1	DUF4442	Domain	10	132	132	60.7	1.4e-16	1	CL0050	Thioesterase superfamily	HotDog	DUF4442
peg.3362	72	256	71	260	PF07859.8	Abhydrolase_3	Domain	2	207	211	78	7,00E-022	1	CL0028	Partial alpha/beta-hydrolase lipase region	AB_hydrolase	Abhydrolase_3
peg.3385	99	287	58	295	PF12697.2	Abhydrolase_6	Domain	28	218	228	44.7	1.4e-11	1	CL0028	Partial alpha/beta-hydrolase lipase region	AB_hydrolase	Abhydrolase_6
peg.3463	115	353	115	355	PF12697.2	Abhydrolase_6	Domain	1	219	228	51.1	1.5e-13	1	CL0028	Partial alpha/beta-hydrolase lipase region	AB_hydrolase	Abhydrolase_6
peg.3625	67	252	67	256	PF07859.8	Abhydrolase_3	Domain	1	207	211	34.1	1.9e-08	1	CL0028	Partial alpha/beta-hydrolase lipase region	AB_hydrolase	Abhydrolase_3
peg.3644	46	283	46	291	PF12697.2	Abhydrolase_6	Domain	1	222	228	101.2	7.2e-29	1	CL0028	Partial alpha/beta-hydrolase lipase region	AB_hydrolase	Abhydrolase_6
peg.3659	39	267	39	269	PF12697.2	Abhydrolase_6	Domain	1	226	228	106.4	1.9e-30	1	CL0028	Partial alpha/beta-hydrolase lipase region	AB_hydrolase	Abhydrolase_6
peg.3720	283	514	258	560	PF09423.5	PhoD	Domain	186	387	453	28.7	4.8e-07	1	CL0163	Calcineurin-like phosphoesterase	Calcineurin	PhoD
peg.3779	10	201	6	202	PF00149.23	Metallophos	Domain	7	199	200	62.5	3.3e-17	1	CL0163	Calcineurin-like phosphoesterase	Calcineurin	Metallophos
peg.3878	16	90	15	210	PF00149.23	Metallophos	Domain	5	90	200	37.9	1.1e-09	1	CL0163	Calcineurin-like phosphoesterase	Calcineurin	Metallophos
															Virulence
peg.3678	69	327	69	327	PF13310.1	Virulence_RhuM	Family	1	260	260	394.2	1.8e-118	1	No_clan	#N/D	\N	Virulence_RhuM
															Toxins
peg.685	8	169	1	174	PF06414.7	Zeta_toxin	Family	12	191	201	37.4	1.3e-09	1	CL0023	ATPase family associated with various cellular activities (AAA)	P-loop_NTPase	Zeta_toxin
peg.922	4	84	4	86	PF05016.9	Plasmid_stabil	Family	1	88	90	35.7	8.2e-09	1	CL0136	Antitoxin Phd_YefM, type II toxin-antitoxin system	Plasmid_toxin	Plasmid_stabil
peg.1077	1	98	1	98	PF05015.8	Plasmid_killer	Family	1	93	93	102.2	1.2e-29	1	CL0136	Antitoxin Phd_YefM, type II toxin-antitoxin system	Plasmid_toxin	Plasmid_killer
peg.2171	1	52	1	59	PF02381.13	MraZ	Family	16	64	72	24.3	1.9e-05	1	CL0132	Antidote-toxin recognition MazE	AbrB	MraZ
peg.2171	59	121	58	125	PF02381.13	MraZ	Family	2	64	72	47.4	1.2e-12	1	CL0132	Antidote-toxin recognition MazE	AbrB	MraZ
peg.2635	3	121	2	121	PF06296.7	DUF1044	Family	2	120	120	133.7	2.6e-39	1	CL0136	Antitoxin Phd_YefM, type II toxin-antitoxin system	Plasmid_toxin	DUF1044
															Secretion system
peg.715	36	142	35	142	PF08334.6	T2SG	Family	2	108	108	135.8	4.1e-40	1	CL0327	Type II secretion system (T2SS), protein I	Pilus	T2SG
peg.715	6	28	1	28	PF13544.1	N_methyl_2	Motif	9	31	31	33.4	1.8e-08	1	CL0327	Type II secretion system (T2SS), protein I	Pilus	N_methyl_2
peg.716	4	23	4	23	PF07963.7	N_methyl	Motif	1	20	20	23.5	2.8e-05	1	CL0327	Type II secretion system (T2SS), protein I	Pilus	N_methyl
peg.717	39	114	38	117	PF02501.12	T2SI	Domain	2	78	81	42.3	5.2e-11	1	CL0327	Type II secretion system (T2SS), protein I	Pilus	T2SI
peg.717	4	22	4	23	PF07963.7	N_methyl	Motif	1	19	20	23.4	3.1e-05	1	CL0327	Type II secretion system (T2SS), protein I	Pilus	N_methyl
peg.718	4	24	1	24	PF13544.1	N_methyl_2	Motif	11	31	31	28.1	8.5e-07	1	CL0327	Type II secretion system (T2SS), protein I	Pilus	N_methyl_2
peg.2101	1842	1920	1842	1920	PF03895.10	YadA_anchor	Family	1	78	78	72.3	2.4e-20	1	CL0327	Type II secretion system (T2SS), protein I	Pilus	YadA_anchor
peg.3879	645	723	645	723	PF03895.10	YadA_anchor	Family	1	78	78	84.3	4.3e-24	1	CL0327	Type II secretion system (T2SS), protein I	Pilus	YadA_anchor
seq_id	alignment_start	alignment_end	envelope_start	envelope_end	hmm_acc	hmm_name	type	hmm_start	hmm_end	hmm_length	bit_score	E-value	significance	clan	clan description (ANTIBIOTIC SYNTHESIS)	Pfam name
seq_id	alignment_start	alignment_end	envelope_start	envelope_end	hmm_acc	hmm_name	type	hmm_start	hmm_end	hmm_length	bit_score	E-value	significance	clan	clan description (DRUG/ANTIBIOTIC RESISTANCE)	Pfam name
															Resistance
peg.12	10	121	10	122	PF12681.2	Glyoxalase_2	Domain	1	107	108	44.7	1.7e-11	1	CL0104	Glyoxalase/Bleomycin resistance protein/Dioxygenase superfamily	Glyoxalase	Glyoxalase_2
peg.121	436	548	401	549	PF13515.1	FUSC_2	Family	12	127	128	54.7	8.8e-15	1	CL0307	Fusaric acid resistance protein family	FUSC	FUSC_2
peg.121	77	351	71	352	PF12805.2	FUSC-like	Domain	7	283	284	196.8	3.4e-58	1	CL0307	Fusaric acid resistance protein family	FUSC	FUSC-like
peg.398	14	190	14	191	PF03741.11	TerC	Family	1	183	184	143.1	6.1e-42	1	CL0292	Bacitracin resistance protein BacA	LysE	TerC
peg.525	10	262	9	262	PF01925.14	TauE	Family	2	240	240	162.7	9.6e-48	1	CL0292	Bacitracin resistance protein BacA	LysE	TauE
peg.547	102	178	102	178	PF01169.14	UPF0016	Family	1	78	78	88.4	2.3e-25	1	CL0292	Bacitracin resistance protein BacA	LysE	UPF0016
peg.547	7	80	4	80	PF01169.14	UPF0016	Family	4	78	78	77.8	4.8e-22	1	CL0292	Bacitracin resistance protein BacA	LysE	UPF0016
peg.611	18	127	13	128	PF12681.2	Glyoxalase_2	Domain	6	107	108	45.1	1.2e-11	1	CL0104	Glyoxalase/Bleomycin resistance protein/Dioxygenase superfamily	Glyoxalase	Glyoxalase_2
peg.622	9	118	9	118	PF12681.2	Glyoxalase_2	Domain	1	108	108	57.4	1.9e-15	1	CL0104	Glyoxalase/Bleomycin resistance protein/Dioxygenase superfamily	Glyoxalase	Glyoxalase_2
peg.642	15	669	14	671	PF04632.7	FUSC	Family	2	648	650	452.1	3.1e-135	1	CL0307	Fusaric acid resistance protein family	FUSC	FUSC
peg.711	10	239	8	239	PF01925.14	TauE	Family	2	240	240	90	1.5e-25	1	CL0292	Bacitracin resistance protein BacA	LysE	TauE
peg.712	160	277	159	293	PF00903.20	Glyoxalase	Domain	2	115	128	66.3	2.4e-18	1	CL0104	Glyoxalase/Bleomycin resistance protein/Dioxygenase superfamily	Glyoxalase	Glyoxalase
peg.712	5	142	5	143	PF14696.1	Glyoxalase_5	Domain	1	138	139	231.8	2.1e-69	1	CL0104	Glyoxalase/Bleomycin resistance protein/Dioxygenase superfamily	Glyoxalase	Glyoxalase_5
peg.713	54	171	54	172	PF04982.8	HPP	Family	1	119	120	112.4	1,00E-032	1	CL0307	Fusaric acid resistance protein family	FUSC	HPP
peg.905	2	223	1	223	PF01925.14	TauE	Family	11	240	240	99.9	1.4e-28	1	CL0292	Bacitracin resistance protein BacA	LysE	TauE
peg.1039	16	203	14	206	PF01810.13	LysE	Family	3	188	191	98.7	2.3e-28	1	CL0292	Bacitracin resistance protein BacA	LysE	LysE
peg.1132	2	129	1	133	PF02674.11	Colicin_V	Family	12	142	146	103.8	6.6e-30	1	CL0292	Bacitracin resistance protein BacA	LysE	Colicin_V
peg.1220	14	221	11	221	PF01914.12	MarC	Family	4	203	203	133.4	5.2e-39	1	CL0292	Bacitracin resistance protein BacA	LysE	MarC
peg.1580	19	209	18	211	PF01810.13	LysE	Family	2	188	191	138.2	1.8e-40	1	CL0292	Bacitracin resistance protein BacA	LysE	LysE
peg.1942	14	199	12	204	PF01810.13	LysE	Family	3	186	191	76.2	1.8e-21	1	CL0292	Bacitracin resistance protein BacA	LysE	LysE
peg.2058	5	253	3	253	PF01925.14	TauE	Family	2	240	240	128	3.7e-37	1	CL0292	Bacitracin resistance protein BacA	LysE	TauE
peg.2095	19	211	17	213	PF01810.13	LysE	Family	3	189	191	113.6	6.4e-33	1	CL0292	Bacitracin resistance protein BacA	LysE	LysE
peg.2130	2	123	2	123	PF00903.20	Glyoxalase	Domain	1	128	128	86.9	1,00E-024	1	CL0104	Glyoxalase/Bleomycin resistance protein/Dioxygenase superfamily	Glyoxalase	Glyoxalase
peg.2227	2	118	2	118	PF12681.2	Glyoxalase_2	Domain	1	108	108	73.5	1.8e-20	1	CL0104	Glyoxalase/Bleomycin resistance protein/Dioxygenase superfamily	Glyoxalase	Glyoxalase_2
peg.2413	605	719	604	719	PF00903.20	Glyoxalase	Domain	2	128	128	38.6	8.8e-10	1	CL0104	Glyoxalase/Bleomycin resistance protein/Dioxygenase superfamily	Glyoxalase	Glyoxalase
peg.2465	14	190	14	191	PF03741.11	TerC	Family	1	183	184	146.6	5,00E-043	1	CL0292	Bacitracin resistance protein BacA	LysE	TerC
peg.2574	19	204	17	205	PF01810.13	LysE	Family	3	189	191	141.8	1.5e-41	1	CL0292	Bacitracin resistance protein BacA	LysE	LysE
peg.2586	15	202	14	205	PF01810.13	LysE	Family	2	188	191	110.1	7.4e-32	1	CL0292	Bacitracin resistance protein BacA	LysE	LysE
peg.2673	17	238	15	239	PF01925.14	TauE	Family	2	239	240	59.9	2.4e-16	1	CL0292	Bacitracin resistance protein BacA	LysE	TauE
peg.2845	10	280	10	280	PF02673.13	BacA	Family	1	259	259	273.1	1.8e-81	1	CL0292	Bacitracin resistance protein BacA	LysE	BacA
peg.2846	14	203	14	204	PF03741.11	TerC	Family	1	183	184	147.3	3.1e-43	1	CL0292	Bacitracin resistance protein BacA	LysE	TerC
peg.3039	14	203	14	204	PF03741.11	TerC	Family	1	183	184	160.5	2.8e-47	1	CL0292	Bacitracin resistance protein BacA	LysE	TerC
peg.3102	9	130	9	131	PF13669.1	Glyoxalase_4	Family	1	109	109	105.1	1.8e-30	1	CL0104	Glyoxalase/Bleomycin resistance protein/Dioxygenase superfamily	Glyoxalase	Glyoxalase_4
peg.3127	14	200	12	202	PF01810.13	LysE	Family	3	189	191	104.2	5,00E-030	1	CL0292	Bacitracin resistance protein BacA	LysE	LysE
peg.3310	14	131	14	132	PF12681.2	Glyoxalase_2	Domain	1	107	108	47.7	1.8e-12	1	CL0104	Glyoxalase/Bleomycin resistance protein/Dioxygenase superfamily	Glyoxalase	Glyoxalase_2
peg.3363	18	146	18	146	PF00903.20	Glyoxalase	Domain	1	128	128	42.8	4.6e-11	1	CL0104	Glyoxalase/Bleomycin resistance protein/Dioxygenase superfamily	Glyoxalase	Glyoxalase
peg.3363	206	305	206	309	PF12681.2	Glyoxalase_2	Domain	1	104	108	48.2	1.3e-12	1	CL0104	Glyoxalase/Bleomycin resistance protein/Dioxygenase superfamily	Glyoxalase	Glyoxalase_2
peg.3417	11	253	9	256	PF01925.14	TauE	Family	2	238	240	141.1	3.7e-41	1	CL0292	Bacitracin resistance protein BacA	LysE	TauE
peg.3526	8	230	6	231	PF01925.14	TauE	Family	2	239	240	97.6	7.3e-28	1	CL0292	Bacitracin resistance protein BacA	LysE	TauE
peg.3529	21	208	20	210	PF01810.13	LysE	Family	2	189	191	93.8	7.4e-27	1	CL0292	Bacitracin resistance protein BacA	LysE	LysE
peg.3620	14	139	14	150	PF13669.1	Glyoxalase_4	Family	1	101	109	60.5	1.3e-16	1	CL0104	Glyoxalase/Bleomycin resistance protein/Dioxygenase superfamily	Glyoxalase	Glyoxalase_4
peg.3653	8	125	8	125	PF12681.2	Glyoxalase_2	Domain	1	108	108	52.2	7.5e-14	1	CL0104	Glyoxalase/Bleomycin resistance protein/Dioxygenase superfamily	Glyoxalase	Glyoxalase_2
peg.3705	6	265	4	266	PF01925.14	TauE	Family	2	240	240	125.1	3,00E-036	1	CL0292	Bacitracin resistance protein BacA	LysE	TauE
peg.3857	15	608	14	625	PF04632.7	FUSC	Family	2	630	650	229.7	6.2e-68	1	CL0307	Fusaric acid resistance protein family	FUSC	FUSC
peg.3867	19	542	18	575	PF04632.7	FUSC	Family	2	541	650	204.5	2.8e-60	1	CL0307	Fusaric acid resistance protein family	FUSC	FUSC
peg.3872	11	213	9	217	PF01914.12	MarC	Family	3	198	203	147.9	2,00E-043	1	CL0292	Bacitracin resistance protein BacA	LysE	MarC
															Beta-lactamase
peg.352	30	243	29	243	PF12706.2	Lactamase_B_2	Domain	2	194	194	67	1.5e-18	1	CL0381	Metallo-beta-lactamase superfamily	Metallo-HOrase	Lactamase_B_2
peg.581	552	667	549	749	PF00753.22	Lactamase_B	Domain	5	95	194	36.7	3.1e-09	1	CL0381	Metallo-beta-lactamase superfamily	Metallo-HOrase	Lactamase_B
peg.745	16	206	11	206	PF00753.22	Lactamase_B	Domain	6	194	194	67.6	1.1e-18	1	CL0381	Metallo-beta-lactamase superfamily	Metallo-HOrase	Lactamase_B
peg.1011	41	271	38	271	PF00753.22	Lactamase_B	Domain	4	194	194	83.4	1.5e-23	1	CL0381	Metallo-beta-lactamase superfamily	Metallo-HOrase	Lactamase_B
peg.1417	23	182	20	182	PF00753.22	Lactamase_B	Domain	5	194	194	89.8	1.7e-25	1	CL0381	Metallo-beta-lactamase superfamily	Metallo-HOrase	Lactamase_B
peg.1846	27	239	26	239	PF12706.2	Lactamase_B_2	Domain	2	194	194	95.6	2.5e-27	1	CL0381	Metallo-beta-lactamase superfamily	Metallo-HOrase	Lactamase_B_2
peg.2337	32	191	30	237	PF00753.22	Lactamase_B	Domain	3	153	194	39.8	3.5e-10	1	CL0381	Metallo-beta-lactamase superfamily	Metallo-HOrase	Lactamase_B
peg.2658	27	157	17	187	PF00753.22	Lactamase_B	Domain	16	159	194	33.8	2.4e-08	1	CL0381	Metallo-beta-lactamase superfamily	Metallo-HOrase	Lactamase_B
															Dihydrofolate reductase
peg.654	7	170	3	171	PF01872.12	RibD_C	Family	6	199	200	79.7	2,00E-022	1	CL0387	Dihydrofolate reductase	DHFred	RibD_C
peg.2376	7	162	6	162	PF00186.14	DHFR_1	Domain	2	161	161	190.5	1.4e-56	1	CL0387	Dihydrofolate reductase	DHFred	DHFR_1
peg.3152	153	333	153	356	PF01872.12	RibD_C	Family	1	179	200	136.2	1,00E-039	1	CL0387	Dihydrofolate reductase	DHFred	RibD_C
