# Supplementary material for: Identification of a New Alcaligenes faecalis Strain MOR02 and Assessment of Its Toxicity and Pathogenicity to Insects
Source: Biomed Res Int. 2015 Jan 18;2015:570243. doi: 10.1155/2015/570243 (PMC4312618; doi:10.1155/2015/570243)
Supplement: Supplementary file 1 — Figure S1: Graphical representation of a 5712 bp fragment from the contig1 showing the disposition of the transfers RNA genes tRNA-Val(gac) [121, 713-121, 789], tRNA-Leu(tag)[324, 903-324, 987], tRNA-Met(cat) [456, 223-456, 301] and tRNA Ala(tgc) [613, 447-613, 522], tRNA-Ile(gat) [613, 534-613, 610] in addition to the ribosomal genes 5S rRNA [609, 890-610, 001], 23S rRNA[610, 185-613, 067] and16SrRNA[613, 709-615, 233] Figure S2: A phylogenetic analysis of one hundred and sixty five 16S rRNA sequences (available upon request) aligned with MUSCLE server version 3, calculating distances with the maximum likelihood method and inferring the evolutionary tree with the neighbor-joining method using 1000 replicates to calculate bootstrap values Table S1: Functional analysis of the Alcaligenes faecalis Strain MOR02 proteome, comparing the genome with the annotation of the server RAST Table S2: Analysis of the Alcaligenes faecalis strain MOR02 proteome in the Gene Ontology (GO) server Table S3: Analysis of the Alcaligenes faecalis strain MOR02 proteome in the PFAM server. Table S4: Analysis of the Alcaligenes faecalis strain MOR02 proteome in the KEGG Orthology (KO) server. Table S5: Analysis of the Alcaligenes faecalis strain MOR02 proteome in the Clusters of Orthologous Groups of proteins (COG) server. [file 570243.f1.zip › Supplementary materials/TableS4.xls]

## Sheet: Hoja1
Table S4. KO database data classified in Host/Environment interaction, Pathogenicity and Toxicity, Antibiotic synthesis and Drug/Antibiotic resistance.
PEG	PATHWAY	KO	DEFINITION (HOST/ENVIRONMENT INTERACTIONS)
			Host factor
peg.1907	03018 RNA degradation [PATH:ko03018]	K03666	hfq; host factor-I protein
			Taxis
peg.761	02030 Bacterial chemotaxis [PATH:ko02030]	K02556	motA; chemotaxis protein MotA
peg.762	02030 Bacterial chemotaxis [PATH:ko02030]	K02557	motB; chemotaxis protein MotB
peg.763	02030 Bacterial chemotaxis [PATH:ko02030]	K03407	cheA; two-component system, chemotaxis family, sensor kinase CheA [EC:2.7.13.3]
peg.764	02030 Bacterial chemotaxis [PATH:ko02030]	K03408	cheW; purine-binding chemotaxis protein CheW
peg.765	02030 Bacterial chemotaxis [PATH:ko02030]	K03406	mcp; methyl-accepting chemotaxis protein
peg.766	02030 Bacterial chemotaxis [PATH:ko02030]	K00575	cheR; chemotaxis protein methyltransferase CheR [EC:2.1.1.80]
peg.767	02030 Bacterial chemotaxis [PATH:ko02030]	K03412	cheB; two-component system, chemotaxis family, response regulator CheB [EC:3.1.1.61]
peg.768	02030 Bacterial chemotaxis [PATH:ko02030]	K03413	cheY; two-component system, chemotaxis family, response regulator CheY
peg.769	02030 Bacterial chemotaxis [PATH:ko02030]	K03414	cheZ; chemotaxis protein CheZ
peg.787	02030 Bacterial chemotaxis [PATH:ko02030]	K03406	mcp; methyl-accepting chemotaxis protein
peg.789	02030 Bacterial chemotaxis [PATH:ko02030]	K05875	tar; methyl-accepting chemotaxis protein II, aspartate sensor receptor
peg.833	02030 Bacterial chemotaxis [PATH:ko02030]	K03776	aer; aerotaxis receptor
peg.834	02030 Bacterial chemotaxis [PATH:ko02030]	K03776	aer; aerotaxis receptor
peg.1535	02030 Bacterial chemotaxis [PATH:ko02030]	K02556	motA; chemotaxis protein MotA
peg.1536	02030 Bacterial chemotaxis [PATH:ko02030]	K02557	motB; chemotaxis protein MotB
			Flagellar
peg.759	02040 Flagellar assembly [PATH:ko02040]	K02403	flhD; flagellar transcriptional activator FlhD
peg.760	02040 Flagellar assembly [PATH:ko02040]	K02402	flhC; flagellar transcriptional activator FlhC
peg.770	02040 Flagellar assembly [PATH:ko02040]	K02401	flhB; flagellar biosynthetic protein FlhB
peg.771	02040 Flagellar assembly [PATH:ko02040]	K02400	flhA; flagellar biosynthesis protein FlhA
peg.776	02040 Flagellar assembly [PATH:ko02040]	K02387	flgB; flagellar basal-body rod protein FlgB
peg.777	02040 Flagellar assembly [PATH:ko02040]	K02388	flgC; flagellar basal-body rod protein FlgC
peg.778	02040 Flagellar assembly [PATH:ko02040]	K02389	flgD; flagellar basal-body rod modification protein FlgD
peg.779	02040 Flagellar assembly [PATH:ko02040]	K02390	flgE; flagellar hook protein FlgE
peg.780	02040 Flagellar assembly [PATH:ko02040]	K02391	flgF; flagellar basal-body rod protein FlgF
peg.781	02040 Flagellar assembly [PATH:ko02040]	K02392	flgG; flagellar basal-body rod protein FlgG
peg.782	02040 Flagellar assembly [PATH:ko02040]	K02393	flgH; flagellar L-ring protein precursor FlgH
peg.783	02040 Flagellar assembly [PATH:ko02040]	K02394	flgI; flagellar P-ring protein precursor FlgI
peg.785	02040 Flagellar assembly [PATH:ko02040]	K02396	flgK; flagellar hook-associated protein 1 FlgK
peg.786	02040 Flagellar assembly [PATH:ko02040]	K02397	flgL; flagellar hook-associated protein 3 FlgL
peg.792	02040 Flagellar assembly [PATH:ko02040]	K02421	fliR; flagellar biosynthetic protein FliR
peg.793	02040 Flagellar assembly [PATH:ko02040]	K02420	fliQ; flagellar biosynthetic protein FliQ
peg.794	02040 Flagellar assembly [PATH:ko02040]	K02419	fliP; flagellar biosynthetic protein FliP
peg.796	02040 Flagellar assembly [PATH:ko02040]	K02417	fliNY, fliN; flagellar motor switch protein FliN/FliY
peg.797	02040 Flagellar assembly [PATH:ko02040]	K02416	fliM; flagellar motor switch protein FliM
peg.800	02040 Flagellar assembly [PATH:ko02040]	K02413	fliJ; flagellar FliJ protein
peg.801	02040 Flagellar assembly [PATH:ko02040]	K02412	fliI; flagellum-specific ATP synthase [EC:3.6.3.14]
peg.802	02040 Flagellar assembly [PATH:ko02040]	K02411	fliH; flagellar assembly protein FliH
peg.804	02040 Flagellar assembly [PATH:ko02040]	K02410	fliG; flagellar motor switch protein FliG
peg.805	02040 Flagellar assembly [PATH:ko02040]	K02409	fliF; flagellar M-ring protein FliF
peg.806	02040 Flagellar assembly [PATH:ko02040]	K02408	fliE; flagellar hook-basal body complex protein FliE
peg.810	02040 Flagellar assembly [PATH:ko02040]	K02422	fliS; flagellar protein FliS
peg.811	02040 Flagellar assembly [PATH:ko02040]	K02407	fliD; flagellar hook-associated protein 2
peg.813	02020 Two-component system [PATH:ko02020]	K02405	fliA; RNA polymerase sigma factor for flagellar operon FliA
peg.815	02040 Flagellar assembly [PATH:ko02040]	K02406	fliC; flagellin
			Metabolism of xenobiotics
peg.438	00980 Metabolism of xenobiotics by cytochrome P450 [PATH:ko00980]	K00799	GST, gst; glutathione S-transferase [EC:2.5.1.18]
peg.528	00980 Metabolism of xenobiotics by cytochrome P450 [PATH:ko00980]	K00799	GST, gst; glutathione S-transferase [EC:2.5.1.18]
peg.663	00980 Metabolism of xenobiotics by cytochrome P450 [PATH:ko00980]	K00799	GST, gst; glutathione S-transferase [EC:2.5.1.18]
peg.1261	00980 Metabolism of xenobiotics by cytochrome P450 [PATH:ko00980]	K00799	GST, gst; glutathione S-transferase [EC:2.5.1.18]
peg.1346	00980 Metabolism of xenobiotics by cytochrome P450 [PATH:ko00980]	K00799	GST, gst; glutathione S-transferase [EC:2.5.1.18]
peg.2622	00980 Metabolism of xenobiotics by cytochrome P450 [PATH:ko00980]	K00121	frmA, ADH5, adhC; S-(hydroxymethyl)glutathione dehydrogenase / alcohol dehydrogenase [EC:1.1.1.284 1.1.1.1]
peg.3122	00980 Metabolism of xenobiotics by cytochrome P450 [PATH:ko00980]	K00799	GST, gst; glutathione S-transferase [EC:2.5.1.18]
PEG	PATHWAY	KO	DEFINITION (PATHOGENICITY AND TOXICITY)
			Peptidases
peg.28	00480 Glutathione metabolism [PATH:ko00480]	K01255	CARP, pepA; leucyl aminopeptidase [EC:3.4.11.1]
peg.37	03060 Protein export [PATH:ko03060]	K03100	lepB; signal peptidase I [EC:3.4.21.89]
peg.494	00480 Glutathione metabolism [PATH:ko00480]	K01256	pepN; aminopeptidase N [EC:3.4.11.2]
peg.1123	00550 Peptidoglycan biosynthesis [PATH:ko00550]	K07258	dacC, dacA, dacD; D-alanyl-D-alanine carboxypeptidase (penicillin-binding protein 5/6) [EC:3.4.16.4]
peg.2202	00590 Arachidonic acid metabolism [PATH:ko00590]	K00681	ggt; gamma-glutamyltranspeptidase [EC:2.3.2.2]
peg.2243	00550 Peptidoglycan biosynthesis [PATH:ko00550]	K07259	dacB; D-alanyl-D-alanine carboxypeptidase / D-alanyl-D-alanine-endopeptidase (penicillin-binding protein 4) [EC:3.4.16.4 3.4.21.-]
peg.2436	00330 Arginine and proline metabolism [PATH:ko00330]	K01259	pip; proline iminopeptidase [EC:3.4.11.5]
peg.2527	00900 Terpenoid backbone biosynthesis [PATH:ko00900]	K06013	STE24; STE24 endopeptidase [EC:3.4.24.84]
peg.2671	00590 Arachidonic acid metabolism [PATH:ko00590]	K00681	ggt; gamma-glutamyltranspeptidase [EC:2.3.2.2]
peg.2866	00590 Arachidonic acid metabolism [PATH:ko00590]	K00681	ggt; gamma-glutamyltranspeptidase [EC:2.3.2.2]
peg.3730	03060 Protein export [PATH:ko03060]	K03101	lspA; signal peptidase II [EC:3.4.23.36]
			Proteases
peg.551	04112 Cell cycle - Caulobacter [PATH:ko04112]	K01358	clpP, CLPP; ATP-dependent Clp protease, protease subunit [EC:3.4.21.92]
peg.552	04112 Cell cycle - Caulobacter [PATH:ko04112]	K03544	clpX, CLPX; ATP-dependent Clp protease ATP-binding subunit ClpX
peg.553	04112 Cell cycle - Caulobacter [PATH:ko04112]	K01338	lon; ATP-dependent Lon protease [EC:3.4.21.53]
peg.664	04112 Cell cycle - Caulobacter [PATH:ko04112]	K01358	clpP, CLPP; ATP-dependent Clp protease, protease subunit [EC:3.4.21.92]
peg.3090	05120 Epithelial cell signaling in Helicobacter pylori infection [PATH:ko05120]	K08303	K08303; putative protease [EC:3.4.-.-]
			Lipases/esterases
peg.1177	00564 Glycerophospholipid metabolism [PATH:ko00564]	K01126	E3.1.4.46, glpQ, ugpQ; glycerophosphoryl diester phosphodiesterase [EC:3.1.4.46]
peg.1460	00564 Glycerophospholipid metabolism [PATH:ko00564]	K01114	plcC; phospholipase C [EC:3.1.4.3]
peg.2518	00360 Phenylalanine metabolism [PATH:ko00360]	K02614	paaI; acyl-CoA thioesterase [EC:3.1.2.-]
peg.3883	00564 Glycerophospholipid metabolism [PATH:ko00564]	K01114	plcC; phospholipase C [EC:3.1.4.3]
			Virulence
peg.3762	00550 Peptidoglycan biosynthesis [PATH:ko00550]	K03980	mviN; virulence factor
			Secretion system
peg.715	03070 Bacterial secretion system [PATH:ko03070]	K02456	gspG; general secretion pathway protein G
peg.718	03070 Bacterial secretion system [PATH:ko03070]	K02459	gspJ; general secretion pathway protein J
peg.719	03070 Bacterial secretion system [PATH:ko03070]	K02460	gspK; general secretion pathway protein K
peg.723	03070 Bacterial secretion system [PATH:ko03070]	K02453	gspD; general secretion pathway protein D
peg.724	03070 Bacterial secretion system [PATH:ko03070]	K02454	gspE; general secretion pathway protein E
peg.725	03070 Bacterial secretion system [PATH:ko03070]	K02455	gspF; general secretion pathway protein F
peg.994	03070 Bacterial secretion system [PATH:ko03070]	K03110	ftsY; fused signal recognition particle receptor
peg.1737	03070 Bacterial secretion system [PATH:ko03070]	K03071	secB; preprotein translocase subunit SecB
peg.1973	03070 Bacterial secretion system [PATH:ko03070]	K03116	tatA; sec-independent protein translocase protein TatA
peg.1974	03070 Bacterial secretion system [PATH:ko03070]	K03117	tatB; sec-independent protein translocase protein TatB
peg.1975	03070 Bacterial secretion system [PATH:ko03070]	K03118	tatC; sec-independent protein translocase protein TatC
peg.2154	03070 Bacterial secretion system [PATH:ko03070]	K03070	secA; preprotein translocase subunit SecA
peg.2246	03070 Bacterial secretion system [PATH:ko03070]	K03210	yajC; preprotein translocase subunit YajC
peg.2247	03070 Bacterial secretion system [PATH:ko03070]	K03072	secD; preprotein translocase subunit SecD
peg.2248	03070 Bacterial secretion system [PATH:ko03070]	K03074	secF; preprotein translocase subunit SecF
peg.2439	03070 Bacterial secretion system [PATH:ko03070]	K03106	SRP54, ffh; signal recognition particle subunit SRP54
peg.2713	03070 Bacterial secretion system [PATH:ko03070]	K03076	secY; preprotein translocase subunit SecY
peg.3638	03070 Bacterial secretion system [PATH:ko03070]	K03217	yidC, spoIIIJ, OXA1; YidC/Oxa1 family membrane protein insertase
			Pathogenesis
peg.756	04626 Plant-pathogen interaction [PATH:ko04626]	K00864	glpK, GK; glycerol kinase [EC:2.7.1.30]
peg.1023	05111 Vibrio cholerae pathogenic cycle [PATH:ko05111]	K03092	SIG54, rpoN; RNA polymerase sigma-54 factor
peg.1439	05111 Vibrio cholerae pathogenic cycle [PATH:ko05111]	K03092	SIG54, rpoN; RNA polymerase sigma-54 factor
peg.2110	04626 Plant-pathogen interaction [PATH:ko04626]	K02358	tuf, TUFM; elongation factor Tu
peg.2446	04626 Plant-pathogen interaction [PATH:ko04626]	K04079	htpG, HSP90A; molecular chaperone HtpG
PEG	PATHWAY	KO	DEFINITION (ANTIBIOTIC SYNTHESIS)
peg.1190	00311 Penicillin and cephalosporin biosynthesis [PATH:ko00311]	K01434	E3.5.1.11; penicillin amidase [EC:3.5.1.11]
peg.1472	01055 Biosynthesis of vancomycin group antibiotics [PATH:ko01055]	K01710	E4.2.1.46, rfbB, rffG; dTDP-glucose 4,6-dehydratase [EC:4.2.1.46]
PEG	PATHWAY	KO	DEFINITION (DRUG/ANTIBIOTIC RESISTANCE)
			Drug/antibiotic transporter
peg.2870	02010 ABC transporters [PATH:ko02010]	K05685	macB; macrolide transport system ATP-binding/permease protein [EC:3.6.3.-]
peg.3262	02020 Two-component system [PATH:ko02020]	K07789	mdtC; RND superfamily, multidrug transport protein MdtC
peg.3263	02020 Two-component system [PATH:ko02020]	K07788	mdtB; RND superfamily, multidrug transport protein MdtB
peg.3264	02020 Two-component system [PATH:ko02020]	K07799	mdtA; putative multidrug efflux transporter MdtA
			Beta-lactamase
peg.1151	00312 beta-Lactam resistance [PATH:ko00312]	K03585	acrA, mexA, adeI, smeD; membrane fusion protein
peg.2168	00312 beta-Lactam resistance [PATH:ko00312]	K03587	ftsI; cell division protein FtsI (penicillin-binding protein 3)
peg.2515	00312 beta-Lactam resistance [PATH:ko00312]	K01207	E3.2.1.52, nagZ; beta-N-acetylhexosaminidase [EC:3.2.1.52]
peg.2693	00312 beta-Lactam resistance [PATH:ko00312]	K05366	mrcA; penicillin-binding protein 1A [EC:2.4.1.- 3.4.-.-]
peg.2977	00312 beta-Lactam resistance [PATH:ko00312]	K08218	ampG; MFS transporter, PAT family, beta-lactamase induction signal transducer AmpG
peg.3237	00312 beta-Lactam resistance [PATH:ko00312]	K05515	mrdA; penicillin-binding protein 2
			Related to penicillin
peg.376	00550 Peptidoglycan biosynthesis [PATH:ko00550]	K05367	pbpC; penicillin-binding protein 1C [EC:2.4.1.-]
peg.1123	00550 Peptidoglycan biosynthesis [PATH:ko00550]	K07258	dacC, dacA, dacD; D-alanyl-D-alanine carboxypeptidase (penicillin-binding protein 5/6) [EC:3.4.16.4]
peg.2243	00550 Peptidoglycan biosynthesis [PATH:ko00550]	K07259	dacB; D-alanyl-D-alanine carboxypeptidase / D-alanyl-D-alanine-endopeptidase (penicillin-binding protein 4) [EC:3.4.16.4 3.4.21.-]
			Dihydrofolate reductase
peg.2376	00790 Folate biosynthesis [PATH:ko00790]	K00287	folA; dihydrofolate reductase [EC:1.5.1.3]
