# Supplementary material for: Identification of a New Alcaligenes faecalis Strain MOR02 and Assessment of Its Toxicity and Pathogenicity to Insects
Source: Biomed Res Int. 2015 Jan 18;2015:570243. doi: 10.1155/2015/570243 (PMC4312618; doi:10.1155/2015/570243)
Supplement: Supplementary file 1 — Figure S1: Graphical representation of a 5712 bp fragment from the contig1 showing the disposition of the transfers RNA genes tRNA-Val(gac) [121, 713-121, 789], tRNA-Leu(tag)[324, 903-324, 987], tRNA-Met(cat) [456, 223-456, 301] and tRNA Ala(tgc) [613, 447-613, 522], tRNA-Ile(gat) [613, 534-613, 610] in addition to the ribosomal genes 5S rRNA [609, 890-610, 001], 23S rRNA[610, 185-613, 067] and16SrRNA[613, 709-615, 233] Figure S2: A phylogenetic analysis of one hundred and sixty five 16S rRNA sequences (available upon request) aligned with MUSCLE server version 3, calculating distances with the maximum likelihood method and inferring the evolutionary tree with the neighbor-joining method using 1000 replicates to calculate bootstrap values Table S1: Functional analysis of the Alcaligenes faecalis Strain MOR02 proteome, comparing the genome with the annotation of the server RAST Table S2: Analysis of the Alcaligenes faecalis strain MOR02 proteome in the Gene Ontology (GO) server Table S3: Analysis of the Alcaligenes faecalis strain MOR02 proteome in the PFAM server. Table S4: Analysis of the Alcaligenes faecalis strain MOR02 proteome in the KEGG Orthology (KO) server. Table S5: Analysis of the Alcaligenes faecalis strain MOR02 proteome in the Clusters of Orthologous Groups of proteins (COG) server. [file 570243.f1.zip › Supplementary materials/TableS5.xls]

## Sheet: Hoja1
PEG	COG (HOST/ENVIRONMENT INTERACTIONS)		INFORMATION STORAGE AND PROCESSING
	Host factor		[J] Translation, ribosomal structure and biogenesis
peg.1907	[R] COG1923 Uncharacterized host factor I protein		[A] RNA processing and modification
	Taxis		[K] Transcription
peg.763	[NT] COG0643 Chemotaxis protein histidine kinase and related kinases		[L] Replication, recombination and repair
peg.764	[NT] COG0835 Chemotaxis signal transduction protein		[B] Chromatin structure and dynamics
peg.766	[NT] COG1352 Methylase of chemotaxis methyl-accepting proteins
peg.767	[NT] COG2201 Chemotaxis response regulator containing a CheY-like receiver domain and a methylesterase domain		CELLULAR PROCESSES AND SIGNALING
peg.769	[NT] COG3143 Chemotaxis protein		[D] Cell cycle control, cell division, chromosome partitioning
	Flagellar		[Y] Nuclear structure
peg.761	[N] COG1291 Flagellar motor component		[V] Defense mechanisms
peg.770	[NU] COG1377 Flagellar biosynthesis pathway, component FlhB		[T] Signal transduction mechanisms
peg.771	[NU] COG1298 Flagellar biosynthesis pathway, component FlhA		[M] Cell wall/membrane/envelope biogenesis
peg.772	[N] COG1419 Flagellar GTP-binding protein		[N] Cell motility
peg.775	[NO] COG1261 Flagellar basal body P-ring biosynthesis protein		[Z] Cytoskeleton
peg.776	[N] COG1815 Flagellar basal body protein		[W] Extracellular structures
peg.777	[N] COG1558 Flagellar basal body rod protein		[U] Intracellular trafficking, secretion, and vesicular transport
peg.778	[N] COG1843 Flagellar hook capping protein		[O] Posttranslational modification, protein turnover, chaperones
peg.779	[N] COG1749 Flagellar hook protein FlgE
peg.780	[N] COG4787 Flagellar basal body rod protein		METABOLISM
peg.781	[N] COG4786 Flagellar basal body rod protein		[C] Energy production and conversion
peg.782	[N] COG2063 Flagellar basal body L-ring protein		[G] Carbohydrate transport and metabolism
peg.783	[N] COG1706 Flagellar basal-body P-ring protein		[E] Amino acid transport and metabolism
peg.784	[NU] COG1705 Muramidase (flagellum-specific)		[F] Nucleotide transport and metabolism
peg.785	[N] COG1256 Flagellar hook-associated protein		[H] Coenzyme transport and metabolism
peg.786	[N] COG1344 Flagellin and related hook-associated proteins		[I] Lipid transport and metabolism
peg.792	[NU] COG1684 Flagellar biosynthesis pathway, component FliR		[P] Inorganic ion transport and metabolism
peg.793	[NU] COG1987 Flagellar biosynthesis pathway, component FliQ		[Q] Secondary metabolites biosynthesis, transport and catabolism
peg.794	[NU] COG1338 Flagellar biosynthesis pathway, component FliP
peg.796	[NU] COG1886 Flagellar motor switch/type III secretory pathway protein		POORLY CHARACTERIZED
peg.797	[N] COG1868 Flagellar motor switch protein		[R] General function prediction only
peg.798	[N] COG1580 Flagellar basal body-associated protein		[S] Function unknown
peg.799	[N] COG3144 Flagellar hook-length control protein
peg.800	[NUO] COG2882 Flagellar biosynthesis chaperone
peg.801	[NU] COG1157 Flagellar biosynthesis/type III secretory pathway ATPase
peg.802	[NU] COG1317 Flagellar biosynthesis/type III secretory pathway protein
peg.804	[N] COG1536 Flagellar motor switch protein
peg.805	[NU] COG1766 Flagellar biosynthesis/type III secretory pathway lipoprotein
peg.806	[NU] COG1677 Flagellar hook-basal body protein
peg.807	[S] COG2257 Uncharacterized homolog of the cytoplasmic domain of flagellar protein FhlB
peg.810	[NUO] COG1516 Flagellin-specific chaperone FliS
peg.811	[N] COG1345 Flagellar capping protein
peg.1535	[N] COG1291 Flagellar motor component
peg.1536	[N] COG1360 Flagellar motor protein
	Signal transduction
peg.363	[T] COG0642 Signal transduction histidine kinase
peg.389	[T] COG0642 Signal transduction histidine kinase
peg.1428	[T] COG4191 Signal transduction histidine kinase regulating C4-dicarboxylate transport system
peg.1725	[T] COG5000 Signal transduction histidine kinase involved in nitrogen fixation and metabolism regulation
peg.2256	[T] COG5001 Predicted signal transduction protein containing a membrane domain, an EAL and a GGDEF domain
peg.3012	[ET] COG0834 ABC-type amino acid transport/signal transduction systems, periplasmic component/domain
peg.3129	[ET] COG0834 ABC-type amino acid transport/signal transduction systems, periplasmic component/domain
peg.3379	[ET] COG0834 ABC-type amino acid transport/signal transduction systems, periplasmic component/domain
	Starvation
peg.520	[T] COG1966 Carbon starvation protein, predicted membrane protein
peg.1983	[R] COG2969 Stringent starvation protein B
peg.2252	[T] COG1702 Phosphate starvation-inducible protein PhoH, predicted ATPase
peg.3403	[T] COG1875 Predicted ATPase related to phosphate starvation-inducible protein PhoH
PEG	COG (PATHOGENICITY AND TOXICITY)
	Peptidases
peg.14	[E] COG0006 Xaa-Pro aminopeptidase
peg.28	[E] COG0260 Leucyl aminopeptidase
peg.37	[U] COG0681 Signal peptidase I
peg.176	[E] COG2309 Leucyl aminopeptidase (aminopeptidase T)
peg.272	[R] COG0612 Predicted Zn-dependent peptidases
peg.376	[M] COG4953 Membrane carboxypeptidase/penicillin-binding protein PbpC
peg.494	[E] COG0308 Aminopeptidase N
peg.554	[KT] COG1974 SOS-response transcriptional repressors (RecA-mediated autopeptidases)
peg.1123	[M] COG1686 D-alanyl-D-alanine carboxypeptidase
peg.1141	[E] COG0339 Zn-dependent oligopeptidases
peg.1222	[J] COG0024 Methionine aminopeptidase
peg.1345	[E] COG1506 Dipeptidyl aminopeptidases/acylaminoacyl-peptidases
peg.1532	[M] COG1686 D-alanyl-D-alanine carboxypeptidase
peg.1553	[R] COG1473 Metal-dependent amidase/aminoacylase/carboxypeptidase
peg.1741	[D] COG4942 Membrane-bound metallopeptidase
peg.2149	[R] COG1473 Metal-dependent amidase/aminoacylase/carboxypeptidase
peg.2155	[M] COG0739 Membrane proteins related to metalloendopeptidases
peg.2243	[M] COG2027 D-alanyl-D-alanine carboxypeptidase (penicillin-binding protein 4)
peg.2249	[J] COG0024 Methionine aminopeptidase
peg.2693	[M] COG5009 Membrane carboxypeptidase/penicillin-binding protein
peg.2738	[R] COG4310 Uncharacterized protein conserved in bacteria with an aminopeptidase-like domain
peg.3158	[M] COG0739 Membrane proteins related to metalloendopeptidases
peg.3203	[M] COG0744 Membrane carboxypeptidase (penicillin-binding protein)
peg.3358	[R] COG1473 Metal-dependent amidase/aminoacylase/carboxypeptidase
peg.3658	[E] COG2309 Leucyl aminopeptidase (aminopeptidase T)
peg.3730	[MU] COG0597 Lipoprotein signal peptidase
	Proteases
peg.39	[O] COG0265 Trypsin-like serine proteases, typically periplasmic, contain C-terminal PDZ domain
peg.86	[O] COG1214 Inactive homolog of metal-dependent proteases, putative molecular chaperone
peg.497	[R] COG0312 Predicted Zn-dependent proteases and their inactivated homologs
peg.538	[R] COG2321 Predicted metalloprotease
peg.551	[OU] COG0740 Protease subunit of ATP-dependent Clp proteases
peg.552	[O] COG1219 ATP-dependent protease Clp, ATPase subunit
peg.553	[O] COG0466 ATP-dependent Lon protease, bacterial type
peg.664	[OU] COG0740 Protease subunit of ATP-dependent Clp proteases
peg.672	[R] COG1310 Predicted metal-dependent protease of the PAD1/JAB1 superfamily
peg.1199	[O] COG0533 Metal-dependent proteases with possible chaperone activity
peg.1231	[M] COG0750 Predicted membrane-associated Zn-dependent proteases 1
peg.1696	[R] COG3975 Predicted protease with the C-terminal PDZ domain
peg.1742	[M] COG0793 Periplasmic protease
peg.1976	[O] COG0265 Trypsin-like serine proteases, typically periplasmic, contain C-terminal PDZ domain
peg.2083	[O] COG5405 ATP-dependent protease HslVU (ClpYQ), peptidase subunit
peg.2084	[O] COG1220 ATP-dependent protease HslVU (ClpYQ), ATPase subunit
peg.2886	[R] COG1994 Zn-dependent proteases
peg.2919	[O] COG0465 ATP-dependent Zn proteases
peg.3089	[O] COG0826 Collagenase and related proteases
peg.3159	[O] COG2377 Predicted molecular chaperone distantly related to HSP70-fold metalloproteases
peg.3166	[R] COG0312 Predicted Zn-dependent proteases and their inactivated homologs
peg.3389	[O] COG0501 Zn-dependent protease with chaperone function
peg.3416	[O] COG1066 Predicted ATP-dependent serine protease
peg.3462	[R] COG4783 Putative Zn-dependent protease, contains TPR repeats
peg.3519	[OU] COG1585 Membrane protein implicated in regulation of membrane protease activity
peg.3734	[R] COG0693 Putative intracellular protease/amidase
peg.3811	[R] COG1310 Predicted metal-dependent protease of the PAD1/JAB1 superfamily
peg.3828	[O] COG0501 Zn-dependent protease with chaperone function
	Lipases/esterases
peg.181	[I] COG2272 Carboxylesterase type B
peg.436	[E] COG2755 Lysophospholipase L1 and related esterases
peg.526	[I] COG0657 Esterase/lipase
peg.544	[I] COG1182 Acyl carrier protein phosphodiesterase
peg.583	[R] COG0613 Predicted metal-dependent phosphoesterases (PHP family)
peg.1177	[C] COG0584 Glycerophosphoryl diester phosphodiesterase
peg.1460	[M] COG3511 Phospholipase C
peg.1597	[R] COG0824 Predicted thioesterase
peg.2001	[I] COG0657 Esterase/lipase
peg.2221	[R] COG1752 Predicted esterase of the alpha-beta hydrolase superfamily
peg.2263	[R] COG0824 Predicted thioesterase
peg.2322	[IR] COG3240 Phospholipase/lecithinase/hemolysin
peg.2621	[R] COG0627 Predicted esterase
peg.2893	[M] COG2829 Outer membrane phospholipase A
peg.3070	[P] COG2382 Enterochelin esterase and related enzymes
peg.3168	[R] COG0400 Predicted esterase
peg.3199	[R] COG3150 Predicted esterase
peg.3625	[I] COG0657 Esterase/lipase
peg.3644	[R] COG1647 Esterase/lipase
peg.3883	[M] COG3511 Phospholipase C
	Hemolysins
peg.712	[ER] COG3185 4-hydroxyphenylpyruvate dioxygenase and related hemolysins
peg.1673	[U] COG2831 Hemolysin activation/secretion protein
peg.1784	[S] COG3157 Hemolysin-coregulated protein (uncharacterized)
peg.2916	[R] COG3176 Putative hemolysin
peg.3516	[R] COG3042 Putative hemolysin
peg.3555	[R] COG1272 Predicted membrane protein, hemolysin III homolog
	Invasins
peg.2063	[M] COG0741 Soluble lytic murein transglycosylase and related regulatory proteins (some contain LysM/invasin domains)
peg.2225	[M] COG0741 Soluble lytic murein transglycosylase and related regulatory proteins (some contain LysM/invasin domains)
	Virulence
peg.822	[S] COG4457 Uncharacterized protein conserved in bacteria, putative virulence factor
peg.823	[S] COG4458 Uncharacterized protein conserved in bacteria, putative virulence factor
peg.3678	[R] COG3943 Virulence protein
peg.3762	[R] COG0728 Uncharacterized membrane protein, putative virulence factor
	Toxins
peg.922	[JD] COG2026 Cytotoxic translational repressor of toxin-antitoxin stability system
	Chitin deacetylase
peg.3432	[G] COG0726 Predicted xylanase/chitin deacetylase
PEG	COG (ANTIBIOTIC SYNTHESIS)
peg.503	[Q] COG5285 Protein involved in biosynthesis of mitomycin antibiotics/polyketide fumonisin
peg.1002	[R] COG1546 Uncharacterized protein (competence- and mitomycin-induced)
peg.1483	[V] COG2274 ABC-type bacteriocin/lantibiotic exporters, contain an N-terminal double-glycine peptidase domain
peg.3855	[R] COG1546 Uncharacterized protein (competence- and mitomycin-induced)
PEG	COG (DRUG/ANTIBIOTIC RESISTANCE)
	Drug/antibiotic transporter
peg.464	[V] COG0534 Na+-driven multidrug efflux pump
peg.644	[V] COG1566 Multidrug resistance efflux pump
peg.1107	[GER] COG0697 Permeases of the drug/metabolite transporter (DMT) superfamily
peg.1150	[V] COG0841 Cation/multidrug efflux pump
peg.1210	[V] COG0842 ABC-type multidrug transport system, permease component
peg.1220	[U] COG2095 Multiple antibiotic transporter
peg.1573	[GER] COG0697 Permeases of the drug/metabolite transporter (DMT) superfamily
peg.1587	[V] COG0534 Na+-driven multidrug efflux pump
peg.1798	[GER] COG0697 Permeases of the drug/metabolite transporter (DMT) superfamily
peg.2499	[V] COG0841 Cation/multidrug efflux pump
peg.3697	[P] COG0798 Arsenite efflux pump ACR3 and related permeases
peg.3832	[P] COG2076 Membrane transporters of cations and cationic drugs
peg.3868	[V] COG1566 Multidrug resistance efflux pump
peg.3872	[U] COG2095 Multiple antibiotic transporter
	Resistance
peg.398	[P] COG0861 Membrane protein TerC, possibly involved in tellurium resistance
peg.1058	[Q] COG0767 ABC-type transport system involved in resistance to organic solvents, permease component
peg.1059	[Q] COG1127 ABC-type transport system involved in resistance to organic solvents, ATPase component
peg.1060	[Q] COG1463 ABC-type transport system involved in resistance to organic solvents, periplasmic component
peg.1174	[E] COG1296 Predicted branched-chain amino acid permease (azaleucine resistance)
peg.1207	[V] COG1619 Uncharacterized proteins, homologs of microcin C7 resistance protein MccF
peg.1955	[Q] COG1127 ABC-type transport system involved in resistance to organic solvents, ATPase component
peg.1956	[Q] COG0767 ABC-type transport system involved in resistance to organic solvents, permease component
peg.1957	[Q] COG1463 ABC-type transport system involved in resistance to organic solvents, periplasmic component
peg.1959	[Q] COG2854 ABC-type transport system involved in resistance to organic solvents, auxiliary component
peg.2465	[P] COG0861 Membrane protein TerC, possibly involved in tellurium resistance
peg.2845	[V] COG1968 Uncharacterized bacitracin resistance protein
peg.2846	[P] COG0861 Membrane protein TerC, possibly involved in tellurium resistance
peg.3039	[P] COG0861 Membrane protein TerC, possibly involved in tellurium resistance
peg.3465	[E] COG1296 Predicted branched-chain amino acid permease (azaleucine resistance)
	Beta-lactamase
peg.352	[R] COG1234 Metal-dependent hydrolases of the beta-lactamase superfamily III
peg.581	[R] COG2333 Predicted hydrolase (metallo-beta-lactamase superfamily)
peg.694	[V] COG2367 Beta-lactamase class A
peg.1511	[V] COG1680 Beta-lactamase class C and other penicillin binding proteins
peg.1846	[R] COG1234 Metal-dependent hydrolases of the beta-lactamase superfamily III
peg.2012	[V] COG2367 Beta-lactamase class A
peg.2442	[V] COG3023 Negative regulator of beta-lactamase expression
	Related to penicillin
peg.376	[M] COG4953 Membrane carboxypeptidase/penicillin-binding protein PbpC
peg.473	[IM] COG0761 Penicillin tolerance protein
peg.1190	[R] COG2366 Protein related to penicillin acylase
peg.1839	[R] COG2366 Protein related to penicillin acylase
peg.2168	[M] COG0768 Cell division protein FtsI/penicillin-binding protein 2
peg.2243	[M] COG2027 D-alanyl-D-alanine carboxypeptidase (penicillin-binding protein 4)
peg.2560	[M] COG3049 Penicillin V acylase and related amidases
peg.2693	[M] COG5009 Membrane carboxypeptidase/penicillin-binding protein
peg.3203	[M] COG0744 Membrane carboxypeptidase (penicillin-binding protein)
peg.3237	[M] COG0768 Cell division protein FtsI/penicillin-binding protein 2
	Dihydrofolate reductase
peg.654	[H] COG0262 Dihydrofolate reductase
peg.2376	[H] COG0262 Dihydrofolate reductase
